# Supplementary material for: Using a mechanistic framework to model the density of an aquatic parasite Ceratonova shasta
Source: PeerJ. 2022 Apr 14;10:e13183. doi: 10.7717/peerj.13183 (PMC9013479; doi:10.7717/peerj.13183)
Supplement: Supplemental Information 1 — Measurements of Ceratonova shasta spore density collected at a monitoring site (Beaver Creek) along with daily river temperature (River Base Model 10 output at Beaver Creek) and daily river discharge (at Iron Gate Dam) in “spore_obs.csv”. Annual indices of biological and environmental conditions from publicly available reports are summarized in “modelvariables.csv” to test model fit. The R code analyzing these data and producing figures is available in “robinson_sporemodel_inreview.R”. The R code demonstrates how the model was constructed, detailing each module A–C and how these three modules are combined in the final spore model simulating C. shasta spore density in the spring during outmigration of juvenile salmonids. Module A simulates the onset week when C. shasta is first detected above 1 spore/L in water samples using a bio-physical degree-day model. Module B simulates the seasonal pattern of spore density using daily water temperature and a temperature-dependent quadratic model. Module C simulates the magnitude of peak spore density in the spring using a generalized linear model. The final model simulates spore density for weeks 1–30 in 2007–2018. For each year, the model simulates the week of spore release (A), normalized spore densities for days following the onset of spores (B), and an annual peak (C). Spore density is calculated by multiplying the simulated normalized spore density and peak spore density. [file peerj-10-13183-s001.zip]

Archive with 7 entries (6 files):
- cshasta/
- __MACOSX/._cshasta
- cshasta/modelvariables.csv
- __MACOSX/cshasta/._modelvariables.csv
- cshasta/spore_obs.csv
- __MACOSX/cshasta/._spore_obs.csv
- cshasta/robinson_cshasta_simulation.R
