# Supplementary material for: Using a mechanistic framework to model the density of an aquatic parasite Ceratonova shasta
Source: PeerJ. 2022 Apr 14;10:e13183. doi: 10.7717/peerj.13183 (PMC9013479; doi:10.7717/peerj.13183)
Supplement: Supplemental Information 1 — Measurements of Ceratonova shasta spore density collected at a monitoring site (Beaver Creek) along with daily river temperature (River Base Model 10 output at Beaver Creek) and daily river discharge (at Iron Gate Dam) in “spore_obs.csv”. Annual indices of biological and environmental conditions from publicly available reports are summarized in “modelvariables.csv” to test model fit. The R code analyzing these data and producing figures is available in “robinson_sporemodel_inreview.R”. The R code demonstrates how the model was constructed, detailing each module A–C and how these three modules are combined in the final spore model simulating C. shasta spore density in the spring during outmigration of juvenile salmonids. Module A simulates the onset week when C. shasta is first detected above 1 spore/L in water samples using a bio-physical degree-day model. Module B simulates the seasonal pattern of spore density using daily water temperature and a temperature-dependent quadratic model. Module C simulates the magnitude of peak spore density in the spring using a generalized linear model. The final model simulates spore density for weeks 1–30 in 2007–2018. For each year, the model simulates the week of spore release (A), normalized spore densities for days following the onset of spores (B), and an annual peak (C). Spore density is calculated by multiplying the simulated normalized spore density and peak spore density. [file peerj-10-13183-s001.zip › cshasta/modelvariables.csv]

year	Esc	Mo.dens	Mo.poi	Q.sppk	Q.spsum	T.sppk	T.spsum	precip	reserv	FF	Cs.yrpk	Cs.sppk	hatchery.poi	hatchery.lastpoi
2006	3712	NA	NA	13316	605831	12	601.3	1.65	0.75	Yes	18	18	51	NA
2007	5700	NA	NA	5575	311728	14	751.4	0.8	0.65	No	239	239	68	51
2008	5220	NA	NA	4277	284763	12.6	654.9	0.95	0.6	No	112	112	29	68
2009	4839	NA	NA	2837	180878	14.7	759.1	0.6	0.5	No	67	67	52	29
2010	2752	1700633	0	3034	172099	14	782.2	0.8	0.4	No	19	19	27	52
2011	4977	2840	0	7565	387792	11.6	657.5	1.1	0.7	No	3	0	16	27
2012	13107	30105	0.55	5881	262965	14.6	705.8	0.85	0.6	No	5	5	42	16
2013	7693	3773	0	3271	187468	16.4	783	0.85	0.55	No	6	6	46	42
2014	17374	132440	3.38	3740	166990	16.7	886.5	0.55	0.5	No	48	48	79	46
2015	3115	579391	0.5	14203	187431	16.6	990	0.95	0.5	No	1633	1633	90	79
2016	977	76497	1.9	10896	373949	15.9	870.7	1.2	0.6	Yes	71	71	45	90
2017	4954	970	0	19305	742218	13.5	734.3	1.6	0.75	Yes	11	11	37	45
2018	8891	338517	1.07	7961	195347	13.95	746.3	0.65	0.7	Yes	10	4	35	37
