# Supplementary material for: Using a mechanistic framework to model the density of an aquatic parasite Ceratonova shasta
Source: PeerJ. 2022 Apr 14;10:e13183. doi: 10.7717/peerj.13183 (PMC9013479; doi:10.7717/peerj.13183)
Supplement: Supplemental Information 1 — Measurements of Ceratonova shasta spore density collected at a monitoring site (Beaver Creek) along with daily river temperature (River Base Model 10 output at Beaver Creek) and daily river discharge (at Iron Gate Dam) in “spore_obs.csv”. Annual indices of biological and environmental conditions from publicly available reports are summarized in “modelvariables.csv” to test model fit. The R code analyzing these data and producing figures is available in “robinson_sporemodel_inreview.R”. The R code demonstrates how the model was constructed, detailing each module A–C and how these three modules are combined in the final spore model simulating C. shasta spore density in the spring during outmigration of juvenile salmonids. Module A simulates the onset week when C. shasta is first detected above 1 spore/L in water samples using a bio-physical degree-day model. Module B simulates the seasonal pattern of spore density using daily water temperature and a temperature-dependent quadratic model. Module C simulates the magnitude of peak spore density in the spring using a generalized linear model. The final model simulates spore density for weeks 1–30 in 2007–2018. For each year, the model simulates the week of spore release (A), normalized spore densities for days following the onset of spores (B), and an annual peak (C). Spore density is calculated by multiplying the simulated normalized spore density and peak spore density. [file peerj-10-13183-s001.zip › cshasta/spore_obs.csv]

year	date	flow	temp	spl.avg	spl.sd	spl.min	spl.max	method	ff	obs.release
2006	1/1/2006	8790	4.7	NA	NA	NA	NA	NA	16	19
2006	1/2/2006	10900	4.3	NA	NA	NA	NA	NA	16	19
2006	1/3/2006	11100	4.7	NA	NA	NA	NA	NA	16	19
2006	1/4/2006	9370	4.9	NA	NA	NA	NA	NA	16	19
2006	1/5/2006	9160	4.9	NA	NA	NA	NA	NA	16	19
2006	1/6/2006	8610	4.7	NA	NA	NA	NA	NA	16	19
2006	1/7/2006	8720	4.7	NA	NA	NA	NA	NA	16	19
2006	1/8/2006	8230	4.6	NA	NA	NA	NA	NA	16	19
2006	1/9/2006	8180	4	NA	NA	NA	NA	NA	16	19
2006	1/10/2006	7500	3.7	NA	NA	NA	NA	NA	16	19
2006	1/11/2006	6850	3.4	NA	NA	NA	NA	NA	16	19
2006	1/12/2006	6010	3.2	NA	NA	NA	NA	NA	16	19
2006	1/13/2006	5410	3.1	NA	NA	NA	NA	NA	16	19
2006	1/14/2006	5960	3.2	NA	NA	NA	NA	NA	16	19
2006	1/15/2006	5670	3.5	NA	NA	NA	NA	NA	16	19
2006	1/16/2006	5520	3.4	NA	NA	NA	NA	NA	16	19
2006	1/17/2006	5700	3.4	NA	NA	NA	NA	NA	16	19
2006	1/18/2006	5880	3.6	NA	NA	NA	NA	NA	16	19
2006	1/19/2006	5640	3.4	NA	NA	NA	NA	NA	16	19
2006	1/20/2006	5520	3.2	NA	NA	NA	NA	NA	16	19
2006	1/21/2006	5420	3	NA	NA	NA	NA	NA	16	19
2006	1/22/2006	5330	3.2	NA	NA	NA	NA	NA	16	19
2006	1/23/2006	5270	3.3	NA	NA	NA	NA	NA	16	19
2006	1/24/2006	5120	3.4	NA	NA	NA	NA	NA	16	19
2006	1/25/2006	4730	3.6	NA	NA	NA	NA	NA	16	19
2006	1/26/2006	4450	3.5	0	NA	0	0	GRAB	16	19
2006	1/27/2006	4380	3.4	NA	NA	NA	NA	NA	16	19
2006	1/28/2006	4490	3.5	NA	NA	NA	NA	NA	16	19
2006	1/29/2006	4350	3.4	NA	NA	NA	NA	NA	16	19
2006	1/30/2006	4820	3.5	NA	NA	NA	NA	NA	16	19
2006	1/31/2006	4570	3.4	NA	NA	NA	NA	NA	16	19
2006	2/1/2006	4790	3.4	NA	NA	NA	NA	NA	16	19
2006	2/2/2006	5080	3.6	NA	NA	NA	NA	NA	16	19
2006	2/3/2006	6360	3.8	NA	NA	NA	NA	NA	16	19
2006	2/4/2006	7640	3.4	NA	NA	NA	NA	NA	16	19
2006	2/5/2006	7730	3.4	NA	NA	NA	NA	NA	16	19
2006	2/6/2006	8110	3.6	NA	NA	NA	NA	NA	16	19
2006	2/7/2006	7460	3.9	NA	NA	NA	NA	NA	16	19
2006	2/8/2006	6210	4.2	NA	NA	NA	NA	NA	16	19
2006	2/9/2006	5670	4.4	NA	NA	NA	NA	NA	16	19
2006	2/10/2006	5490	4.6	NA	NA	NA	NA	NA	16	19
2006	2/11/2006	5170	4.9	NA	NA	NA	NA	NA	16	19
2006	2/12/2006	5080	5.1	NA	NA	NA	NA	NA	16	19
2006	2/13/2006	4980	5.2	NA	NA	NA	NA	NA	16	19
2006	2/14/2006	4360	5.3	NA	NA	NA	NA	NA	16	19
2006	2/15/2006	3760	5.2	NA	NA	NA	NA	NA	16	19
2006	2/16/2006	3420	5.1	0	NA	0	0	GRAB	16	19
2006	2/17/2006	3460	4.8	NA	NA	NA	NA	NA	16	19
2006	2/18/2006	3610	4.7	NA	NA	NA	NA	NA	16	19
2006	2/19/2006	3520	4.6	NA	NA	NA	NA	NA	16	19
2006	2/20/2006	3310	4.5	NA	NA	NA	NA	NA	16	19
2006	2/21/2006	3300	4.5	NA	NA	NA	NA	NA	16	19
2006	2/22/2006	3310	4.7	NA	NA	NA	NA	NA	16	19
2006	2/23/2006	3380	4.9	NA	NA	NA	NA	NA	16	19
2006	2/24/2006	3300	4.9	NA	NA	NA	NA	NA	16	19
2006	2/25/2006	3300	5.2	NA	NA	NA	NA	NA	16	19
2006	2/26/2006	3300	5.5	NA	NA	NA	NA	NA	16	19
2006	2/27/2006	3430	5.4	NA	NA	NA	NA	NA	16	19
2006	2/28/2006	4210	5.7	NA	NA	NA	NA	NA	16	19
2006	3/1/2006	4230	6	NA	NA	NA	NA	NA	16	19
2006	3/2/2006	4500	5.9	NA	NA	NA	NA	NA	16	19
2006	3/3/2006	4570	5.9	NA	NA	NA	NA	NA	16	19
2006	3/4/2006	4460	5.7	NA	NA	NA	NA	NA	16	19
2006	3/5/2006	4400	5.3	NA	NA	NA	NA	NA	16	19
2006	3/6/2006	4260	5.4	NA	NA	NA	NA	NA	16	19
2006	3/7/2006	4000	5	NA	NA	NA	NA	NA	16	19
2006	3/8/2006	3620	5.1	NA	NA	NA	NA	NA	16	19
2006	3/9/2006	3730	4.7	NA	NA	NA	NA	NA	16	19
2006	3/10/2006	3690	4.8	NA	NA	NA	NA	NA	16	19
2006	3/11/2006	3640	5.1	NA	NA	NA	NA	NA	16	19
2006	3/11/2006	3640	5.4	NA	NA	NA	NA	NA	16	19
2006	3/13/2006	3630	5.2	NA	NA	NA	NA	NA	16	19
2006	3/14/2006	3610	5.5	NA	NA	NA	NA	NA	16	19
2006	3/15/2006	3530	6.1	NA	NA	NA	NA	NA	16	19
2006	3/16/2006	3520	6.3	0	0	0	0	GRAB	16	19
2006	3/17/2006	3530	6.6	NA	NA	NA	NA	NA	16	19
2006	3/18/2006	3470	6.6	NA	NA	NA	NA	NA	16	19
2006	3/19/2006	3390	6.7	NA	NA	NA	NA	NA	16	19
2006	3/20/2006	3370	6.7	NA	NA	NA	NA	NA	16	19
2006	3/21/2006	3260	6.6	NA	NA	NA	NA	NA	16	19
2006	3/22/2006	3370	6.8	NA	NA	NA	NA	NA	16	19
2006	3/23/2006	3460	6.9	NA	NA	NA	NA	NA	16	19
2006	3/24/2006	3440	6.5	NA	NA	NA	NA	NA	16	19
2006	3/25/2006	3430	6.3	NA	NA	NA	NA	NA	16	19
2006	3/26/2006	3440	7	NA	NA	NA	NA	NA	16	19
2006	3/27/2006	3410	7.1	NA	NA	NA	NA	NA	16	19
2006	3/28/2006	3450	6.7	NA	NA	NA	NA	NA	16	19
2006	3/29/2006	3690	6.7	NA	NA	NA	NA	NA	16	19
2006	3/30/2006	3960	7	NA	NA	NA	NA	NA	16	19
2006	3/31/2006	4000	6.5	0	0	0	0	GRAB	16	19
2006	4/1/2006	4000	6.5	NA	NA	NA	NA	NA	16	19
2006	4/2/2006	4000	7	NA	NA	NA	NA	NA	16	19
2006	4/3/2006	4140	6.8	NA	NA	NA	NA	NA	16	19
2006	4/4/2006	4350	7.1	NA	NA	NA	NA	NA	16	19
2006	4/5/2006	4790	7.5	NA	NA	NA	NA	NA	16	19
2006	4/6/2006	5640	7.8	NA	NA	NA	NA	NA	16	19
2006	4/7/2006	6370	8.1	NA	NA	NA	NA	NA	16	19
2006	4/8/2006	7720	8.3	NA	NA	NA	NA	NA	16	19
2006	4/9/2006	8270	8.3	NA	NA	NA	NA	NA	16	19
2006	4/10/2006	8530	8.4	NA	NA	NA	NA	NA	16	19
2006	4/11/2006	8940	8.3	NA	NA	NA	NA	NA	16	19
2006	4/12/2006	8920	8.2	NA	NA	NA	NA	NA	16	19
2006	4/13/2006	9560	8.9	0	0	0	0	GRAB	16	19
2006	4/14/2006	10300	9	NA	NA	NA	NA	NA	16	19
2006	4/15/2006	9880	8.9	NA	NA	NA	NA	NA	16	19
2006	4/16/2006	8710	8.9	NA	NA	NA	NA	NA	16	19
2006	4/17/2006	7440	9.3	NA	NA	NA	NA	NA	16	19
2006	4/18/2006	6950	9.4	NA	NA	NA	NA	NA	16	19
2006	4/19/2006	6840	9.8	NA	NA	NA	NA	NA	16	19
2006	4/20/2006	6530	10.1	NA	NA	NA	NA	NA	16	19
2006	4/21/2006	5930	10.2	NA	NA	NA	NA	NA	16	19
2006	4/22/2006	5730	10.6	NA	NA	NA	NA	NA	16	19
2006	4/23/2006	5590	11.1	NA	NA	NA	NA	NA	16	19
2006	4/24/2006	5090	11.3	NA	NA	NA	NA	NA	16	19
2006	4/25/2006	4610	11.4	NA	NA	NA	NA	NA	16	19
2006	4/26/2006	4100	11.6	0	0	0	0	GRAB	16	19
2006	4/27/2006	4080	11.6	NA	NA	NA	NA	NA	16	19
2006	4/28/2006	4550	11.7	NA	NA	NA	NA	NA	16	19
2006	4/29/2006	5240	11.7	NA	NA	NA	NA	NA	16	19
2006	4/30/2006	5690	11.9	NA	NA	NA	NA	NA	16	19
2006	5/1/2006	5910	12.4	NA	NA	NA	NA	NA	16	19
2006	5/2/2006	5790	13.1	NA	NA	NA	NA	NA	16	19
2006	5/3/2006	5630	13.6	NA	NA	NA	NA	NA	16	19
2006	5/4/2006	5340	14	NA	NA	NA	NA	NA	16	19
2006	5/5/2006	4740	14.3	NA	NA	NA	NA	NA	16	19
2006	5/6/2006	4440	14.4	NA	NA	NA	NA	NA	16	19
2006	5/7/2006	4090	14.7	NA	NA	NA	NA	NA	16	19
2006	5/8/2006	3970	15	NA	NA	NA	NA	NA	16	19
2006	5/9/2006	4260	15.4	NA	NA	NA	NA	NA	16	19
2006	5/10/2006	4870	15.8	2	0.58	1	2	GRAB	16	19
2006	5/11/2006	4620	16.2	NA	NA	NA	NA	NA	16	19
2006	5/12/2006	4410	16.3	NA	NA	NA	NA	NA	16	19
2006	5/13/2006	4280	16.7	NA	NA	NA	NA	NA	16	19
2006	5/14/2006	3880	17.2	NA	NA	NA	NA	NA	16	19
2006	5/15/2006	3580	17.4	NA	NA	NA	NA	NA	16	19
2006	5/16/2006	3370	17.7	NA	NA	NA	NA	NA	16	19
2006	5/17/2006	3140	17.9	NA	NA	NA	NA	NA	16	19
2006	5/18/2006	3080	18.1	NA	NA	NA	NA	NA	16	19
2006	5/19/2006	3260	17.6	NA	NA	NA	NA	NA	16	19
2006	5/20/2006	3780	16.9	NA	NA	NA	NA	NA	16	19
2006	5/21/2006	3730	17.4	NA	NA	NA	NA	NA	16	19
2006	5/22/2006	3520	17.4	NA	NA	NA	NA	NA	16	19
2006	5/23/2006	3220	17.2	NA	NA	NA	NA	NA	16	19
2006	5/24/2006	3030	17.5	7	1.53	5	8	GRAB	16	19
2006	5/25/2006	3080	17.4	NA	NA	NA	NA	NA	16	19
2006	5/26/2006	3150	17.1	NA	NA	NA	NA	NA	16	19
2006	5/27/2006	3670	16.9	NA	NA	NA	NA	NA	16	19
2006	5/28/2006	4050	17.1	NA	NA	NA	NA	NA	16	19
2006	5/29/2006	3950	17.5	NA	NA	NA	NA	NA	16	19
2006	5/30/2006	3670	17.9	NA	NA	NA	NA	NA	16	19
2006	5/31/2006	3420	18.2	NA	NA	NA	NA	NA	16	19
2006	6/1/2006	3230	18.3	NA	NA	NA	NA	NA	16	19
2006	6/2/2006	3120	18.5	NA	NA	NA	NA	NA	16	19
2006	6/3/2006	3100	19.1	NA	NA	NA	NA	NA	16	19
2006	6/4/2006	3100	19	NA	NA	NA	NA	NA	16	19
2006	6/5/2006	3100	19.3	NA	NA	NA	NA	NA	16	19
2006	6/6/2006	3110	19.2	NA	NA	NA	NA	NA	16	19
2006	6/7/2006	3110	19	9	6.66	5	17	GRAB	16	19
2006	6/8/2006	3190	18.9	NA	NA	NA	NA	NA	16	19
2006	6/9/2006	3160	18.8	NA	NA	NA	NA	NA	16	19
2006	6/10/2006	3110	18.8	NA	NA	NA	NA	NA	16	19
2006	6/11/2006	3110	18.5	NA	NA	NA	NA	NA	16	19
2006	6/12/2006	3130	18.3	NA	NA	NA	NA	NA	16	19
2006	6/13/2006	3150	17.2	NA	NA	NA	NA	NA	16	19
2006	6/14/2006	3140	17	NA	NA	NA	NA	NA	16	19
2006	6/15/2006	3090	17.8	NA	NA	NA	NA	NA	16	19
2006	6/16/2006	3090	18.2	NA	NA	NA	NA	NA	16	19
2006	6/17/2006	3090	18.5	NA	NA	NA	NA	NA	16	19
2006	6/18/2006	3080	18.6	NA	NA	NA	NA	NA	16	19
2006	6/19/2006	3100	18.7	NA	NA	NA	NA	NA	16	19
2006	6/20/2006	3100	18.9	18	0.58	18	19	GRAB	16	19
2006	6/21/2006	3090	19.2	NA	NA	NA	NA	NA	16	19
2006	6/22/2006	3090	19.6	NA	NA	NA	NA	NA	16	19
2006	6/23/2006	3090	20.1	NA	NA	NA	NA	NA	16	19
2006	6/24/2006	3090	20.6	NA	NA	NA	NA	NA	16	19
2006	6/25/2006	3090	21	NA	NA	NA	NA	NA	16	19
2006	6/26/2006	3100	21.3	NA	NA	NA	NA	NA	16	19
2006	6/27/2006	3090	21.3	NA	NA	NA	NA	NA	16	19
2006	6/28/2006	3100	21.1	NA	NA	NA	NA	NA	16	19
2006	6/29/2006	3120	20.6	NA	NA	NA	NA	NA	16	19
2006	6/30/2006	3150	20.8	NA	NA	NA	NA	NA	16	19
2006	7/1/2006	3010	21.6	NA	NA	NA	NA	NA	16	19
2006	7/2/2006	2780	21.7	NA	NA	NA	NA	NA	16	19
2006	7/3/2006	2570	22	NA	NA	NA	NA	NA	16	19
2006	7/4/2006	2330	22	NA	NA	NA	NA	NA	16	19
2006	7/5/2006	2100	22	4	2.08	2	6	GRAB	16	19
2006	7/6/2006	1830	21.9	NA	NA	NA	NA	NA	16	19
2006	7/7/2006	1690	22.4	NA	NA	NA	NA	NA	16	19
2006	7/8/2006	1580	22.9	NA	NA	NA	NA	NA	16	19
2006	7/9/2006	1520	23.1	NA	NA	NA	NA	NA	16	19
2006	7/10/2006	1400	23	NA	NA	NA	NA	NA	16	19
2006	7/11/2006	1270	23	NA	NA	NA	NA	NA	16	19
2006	7/12/2006	1140	22.6	NA	NA	NA	NA	NA	16	19
2006	7/13/2006	1130	23	NA	NA	NA	NA	NA	16	19
2006	7/14/2006	1100	23.3	NA	NA	NA	NA	NA	16	19
2006	7/15/2006	1000	23.6	NA	NA	NA	NA	NA	16	19
2006	7/16/2006	1000	23.8	NA	NA	NA	NA	NA	16	19
2006	7/17/2006	997	23.7	NA	NA	NA	NA	NA	16	19
2006	7/18/2006	999	23.8	NA	NA	NA	NA	NA	16	19
2006	7/19/2006	1010	23.9	4	2.08	2	6	GRAB	16	19
2006	7/20/2006	1010	24.2	NA	NA	NA	NA	NA	16	19
2006	7/21/2006	1010	23.3	NA	NA	NA	NA	NA	16	19
2006	7/22/2006	1010	24.2	NA	NA	NA	NA	NA	16	19
2006	7/23/2006	1010	24.5	NA	NA	NA	NA	NA	16	19
2006	7/24/2006	1010	24.6	NA	NA	NA	NA	NA	16	19
2006	7/25/2006	1010	24.6	NA	NA	NA	NA	NA	16	19
2006	7/26/2006	1010	24.9	NA	NA	NA	NA	NA	16	19
2006	7/27/2006	1010	24.9	NA	NA	NA	NA	NA	16	19
2006	7/28/2006	1010	24.5	NA	NA	NA	NA	NA	16	19
2006	7/29/2006	1010	23.8	NA	NA	NA	NA	NA	16	19
2006	7/30/2006	1000	23.4	NA	NA	NA	NA	NA	16	19
2006	7/31/2006	1010	23.2	NA	NA	NA	NA	NA	16	19
2006	8/1/2006	1020	23.4	NA	NA	NA	NA	NA	16	19
2006	8/2/2006	1000	23.5	NA	NA	NA	NA	NA	16	19
2006	8/3/2006	991	23.6	NA	NA	NA	NA	NA	16	19
2006	8/4/2006	992	23.7	NA	NA	NA	NA	NA	16	19
2006	8/5/2006	998	23.9	NA	NA	NA	NA	NA	16	19
2006	8/6/2006	1000	23.7	NA	NA	NA	NA	NA	16	19
2006	8/7/2006	1000	23	NA	NA	NA	NA	NA	16	19
2006	8/8/2006	1050	21.9	NA	NA	NA	NA	NA	16	19
2006	8/9/2006	1010	23.4	NA	NA	NA	NA	NA	16	19
2006	8/10/2006	996	23.3	NA	NA	NA	NA	NA	16	19
2006	8/11/2006	995	23.2	NA	NA	NA	NA	NA	16	19
2006	8/12/2006	994	23.1	NA	NA	NA	NA	NA	16	19
2006	8/13/2006	991	23.3	NA	NA	NA	NA	NA	16	19
2006	8/14/2006	993	23.4	NA	NA	NA	NA	NA	16	19
2006	8/15/2006	993	23	NA	NA	NA	NA	NA	16	19
2006	8/16/2006	997	22.3	NA	NA	NA	NA	NA	16	19
2006	8/17/2006	1010	22.5	NA	NA	NA	NA	NA	16	19
2006	8/18/2006	981	22.9	NA	NA	NA	NA	NA	16	19
2006	8/19/2006	984	23	NA	NA	NA	NA	NA	16	19
2006	8/20/2006	986	22.8	NA	NA	NA	NA	NA	16	19
2006	8/21/2006	986	22.6	NA	NA	NA	NA	NA	16	19
2006	8/22/2006	986	22.4	NA	NA	NA	NA	NA	16	19
2006	8/23/2006	986	22	NA	NA	NA	NA	NA	16	19
2006	8/24/2006	986	21.7	NA	NA	NA	NA	NA	16	19
2006	8/25/2006	986	21.8	NA	NA	NA	NA	NA	16	19
2006	8/26/2006	983	21.9	NA	NA	NA	NA	NA	16	19
2006	8/27/2006	978	22.2	NA	NA	NA	NA	NA	16	19
2006	8/28/2006	980	22	NA	NA	NA	NA	NA	16	19
2006	8/29/2006	978	21.6	NA	NA	NA	NA	NA	16	19
2006	8/30/2006	977	20.6	NA	NA	NA	NA	NA	16	19
2006	8/31/2006	977	20.8	NA	NA	NA	NA	NA	16	19
2006	9/1/2006	980	21.3	NA	NA	NA	NA	NA	16	19
2006	9/2/2006	980	21.3	NA	NA	NA	NA	NA	16	19
2006	9/3/2006	982	21.3	NA	NA	NA	NA	NA	16	19
2006	9/4/2006	984	21.1	NA	NA	NA	NA	NA	16	19
2006	9/5/2006	986	21.2	NA	NA	NA	NA	NA	16	19
2006	9/6/2006	986	20.9	NA	NA	NA	NA	NA	16	19
2006	9/7/2006	986	20.8	NA	NA	NA	NA	NA	16	19
2006	9/8/2006	1130	20.3	NA	NA	NA	NA	NA	16	19
2006	9/9/2006	1480	19.9	NA	NA	NA	NA	NA	16	19
2006	9/10/2006	1300	19.9	NA	NA	NA	NA	NA	16	19
2006	9/11/2006	1150	20.1	NA	NA	NA	NA	NA	16	19
2006	9/12/2006	1020	20.2	NA	NA	NA	NA	NA	16	19
2006	9/13/2006	1010	19.9	NA	NA	NA	NA	NA	16	19
2006	9/14/2006	1010	18.4	NA	NA	NA	NA	NA	16	19
2006	9/15/2006	1010	17.5	NA	NA	NA	NA	NA	16	19
2006	9/16/2006	997	17.6	NA	NA	NA	NA	NA	16	19
2006	9/17/2006	997	18.3	NA	NA	NA	NA	NA	16	19
2006	9/18/2006	999	18	NA	NA	NA	NA	NA	16	19
2006	9/19/2006	1010	17.2	NA	NA	NA	NA	NA	16	19
2006	9/20/2006	1030	17.2	NA	NA	NA	NA	NA	16	19
2006	9/21/2006	1030	17	NA	NA	NA	NA	NA	16	19
2006	9/22/2006	1030	16.9	NA	NA	NA	NA	NA	16	19
2006	9/23/2006	1030	17.1	NA	NA	NA	NA	NA	16	19
2006	9/24/2006	1030	17.3	NA	NA	NA	NA	NA	16	19
2006	9/25/2006	1030	17.3	NA	NA	NA	NA	NA	16	19
2006	9/26/2006	1030	17.4	NA	NA	NA	NA	NA	16	19
2006	9/27/2006	1020	17.4	NA	NA	NA	NA	NA	16	19
2006	9/28/2006	1030	17.3	NA	NA	NA	NA	NA	16	19
2006	9/29/2006	1040	17.2	NA	NA	NA	NA	NA	16	19
2006	9/30/2006	1040	16.8	NA	NA	NA	NA	NA	16	19
2006	10/1/2006	1310	16.3	NA	NA	NA	NA	NA	16	19
2006	10/2/2006	1320	16	NA	NA	NA	NA	NA	16	19
2006	10/3/2006	1280	15.6	NA	NA	NA	NA	NA	16	19
2006	10/4/2006	1280	15.1	NA	NA	NA	NA	NA	16	19
2006	10/5/2006	1280	15	NA	NA	NA	NA	NA	16	19
2006	10/6/2006	1280	14.9	NA	NA	NA	NA	NA	16	19
2006	10/7/2006	1280	14.7	NA	NA	NA	NA	NA	16	19
2006	10/8/2006	1280	14.8	NA	NA	NA	NA	NA	16	19
2006	10/9/2006	1280	14.7	NA	NA	NA	NA	NA	16	19
2006	10/10/2006	1280	14.3	NA	NA	NA	NA	NA	16	19
2006	10/11/2006	1280	14.1	NA	NA	NA	NA	NA	16	19
2006	10/12/2006	1280	14.4	NA	NA	NA	NA	NA	16	19
2006	10/13/2006	1280	14.4	NA	NA	NA	NA	NA	16	19
2006	10/14/2006	1280	14.1	NA	NA	NA	NA	NA	16	19
2006	10/15/2006	1280	13.5	NA	NA	NA	NA	NA	16	19
2006	10/16/2006	1280	12.7	NA	NA	NA	NA	NA	16	19
2006	10/17/2006	1280	13	NA	NA	NA	NA	NA	16	19
2006	10/18/2006	1280	12.8	NA	NA	NA	NA	NA	16	19
2006	10/19/2006	1280	12.9	NA	NA	NA	NA	NA	16	19
2006	10/20/2006	1290	13	NA	NA	NA	NA	NA	16	19
2006	10/21/2006	1300	12.7	NA	NA	NA	NA	NA	16	19
2006	10/22/2006	1300	12.6	NA	NA	NA	NA	NA	16	19
2006	10/23/2006	1300	12.3	NA	NA	NA	NA	NA	16	19
2006	10/24/2006	1300	12	NA	NA	NA	NA	NA	16	19
2006	10/25/2006	1300	11.4	NA	NA	NA	NA	NA	16	19
2006	10/26/2006	1300	11.3	NA	NA	NA	NA	NA	16	19
2006	10/27/2006	1300	11.3	NA	NA	NA	NA	NA	16	19
2006	10/28/2006	1300	11.2	NA	NA	NA	NA	NA	16	19
2006	10/29/2006	1300	10.9	NA	NA	NA	NA	NA	16	19
2006	10/30/2006	1300	10.5	NA	NA	NA	NA	NA	16	19
2006	10/31/2006	1300	10	NA	NA	NA	NA	NA	16	19
2006	11/1/2006	1300	9.9	NA	NA	NA	NA	NA	16	19
2006	11/2/2006	1310	10	NA	NA	NA	NA	NA	16	19
2006	11/3/2006	1320	10.1	NA	NA	NA	NA	NA	16	19
2006	11/4/2006	1320	10.1	NA	NA	NA	NA	NA	16	19
2006	11/5/2006	1320	10.5	NA	NA	NA	NA	NA	16	19
2006	11/6/2006	1320	10.7	NA	NA	NA	NA	NA	16	19
2006	11/7/2006	1320	10.8	NA	NA	NA	NA	NA	16	19
2006	11/8/2006	1320	9.9	NA	NA	NA	NA	NA	16	19
2006	11/9/2006	1320	9.4	NA	NA	NA	NA	NA	16	19
2006	11/10/2006	1320	9.2	NA	NA	NA	NA	NA	16	19
2006	11/11/2006	1320	8.8	NA	NA	NA	NA	NA	16	19
2006	11/12/2006	1320	8.5	NA	NA	NA	NA	NA	16	19
2006	11/13/2006	1330	8.5	NA	NA	NA	NA	NA	16	19
2006	11/14/2006	1330	8.6	NA	NA	NA	NA	NA	16	19
2006	11/15/2006	1330	8.8	NA	NA	NA	NA	NA	16	19
2006	11/16/2006	1330	9	NA	NA	NA	NA	NA	16	19
2006	11/17/2006	1330	9.1	NA	NA	NA	NA	NA	16	19
2006	11/18/2006	1320	8.9	NA	NA	NA	NA	NA	16	19
2006	11/19/2006	1320	9.2	NA	NA	NA	NA	NA	16	19
2006	11/20/2006	1320	9.2	NA	NA	NA	NA	NA	16	19
2006	11/21/2006	1320	8.9	NA	NA	NA	NA	NA	16	19
2006	11/22/2006	1320	8.4	NA	NA	NA	NA	NA	16	19
2006	11/23/2006	1320	7.7	NA	NA	NA	NA	NA	16	19
2006	11/24/2006	1320	7.9	NA	NA	NA	NA	NA	16	19
2006	11/25/2006	1320	7.7	NA	NA	NA	NA	NA	16	19
2006	11/26/2006	1320	7.2	NA	NA	NA	NA	NA	16	19
2006	11/27/2006	1320	7	NA	NA	NA	NA	NA	16	19
2006	11/28/2006	1310	6.9	NA	NA	NA	NA	NA	16	19
2006	11/29/2006	1310	6.3	NA	NA	NA	NA	NA	16	19
2006	11/30/2006	1310	6.6	NA	NA	NA	NA	NA	16	19
2006	12/1/2006	1320	6.8	NA	NA	NA	NA	NA	16	19
2006	12/2/2006	1320	6.5	NA	NA	NA	NA	NA	16	19
2006	12/3/2006	1320	6.4	NA	NA	NA	NA	NA	16	19
2006	12/4/2006	1320	6.4	NA	NA	NA	NA	NA	16	19
2006	12/5/2006	1320	6.2	NA	NA	NA	NA	NA	16	19
2006	12/6/2006	1320	6.2	NA	NA	NA	NA	NA	16	19
2006	12/7/2006	1310	6.2	NA	NA	NA	NA	NA	16	19
2006	12/8/2006	1310	6.5	NA	NA	NA	NA	NA	16	19
2006	12/9/2006	1310	6.7	NA	NA	NA	NA	NA	16	19
2006	12/10/2006	1320	6.5	NA	NA	NA	NA	NA	16	19
2006	12/11/2006	1320	6.1	NA	NA	NA	NA	NA	16	19
2006	12/12/2006	1330	6.1	NA	NA	NA	NA	NA	16	19
2006	12/13/2006	1620	6.3	NA	NA	NA	NA	NA	16	19
2006	12/14/2006	1840	6.6	NA	NA	NA	NA	NA	16	19
2006	12/15/2006	1810	5.6	NA	NA	NA	NA	NA	16	19
2006	12/16/2006	1800	4.9	NA	NA	NA	NA	NA	16	19
2006	12/17/2006	1740	4.6	NA	NA	NA	NA	NA	16	19
2006	12/18/2006	1650	4.4	NA	NA	NA	NA	NA	16	19
2006	12/19/2006	1550	4.4	NA	NA	NA	NA	NA	16	19
2006	12/20/2006	1500	4.4	NA	NA	NA	NA	NA	16	19
2006	12/21/2006	1420	4.3	NA	NA	NA	NA	NA	16	19
2006	12/22/2006	1340	4.5	NA	NA	NA	NA	NA	16	19
2006	12/23/2006	1320	4.8	NA	NA	NA	NA	NA	16	19
2006	12/24/2006	1320	5	NA	NA	NA	NA	NA	16	19
2006	12/25/2006	1320	5.1	NA	NA	NA	NA	NA	16	19
2006	12/26/2006	1370	4.9	NA	NA	NA	NA	NA	16	19
2006	12/27/2006	1370	4.3	NA	NA	NA	NA	NA	16	19
2006	12/28/2006	1340	4.1	NA	NA	NA	NA	NA	16	19
2006	12/29/2006	1330	4	NA	NA	NA	NA	NA	16	19
2006	12/30/2006	1330	4	NA	NA	NA	NA	NA	16	19
2006	12/31/2006	1330	4.3	NA	NA	NA	NA	NA	16	19
2007	1/1/2007	1400	4	NA	NA	NA	NA	NA	0	19
2007	1/2/2007	1380	4.2	NA	NA	NA	NA	NA	0	19
2007	1/3/2007	1630	3.9	NA	NA	NA	NA	NA	0	19
2007	1/4/2007	2150	3.6	NA	NA	NA	NA	NA	0	19
2007	1/5/2007	1850	3.2	NA	NA	NA	NA	NA	0	19
2007	1/6/2007	1660	3.5	NA	NA	NA	NA	NA	0	19
2007	1/7/2007	1550	3.8	NA	NA	NA	NA	NA	0	19
2007	1/8/2007	1510	3.7	NA	NA	NA	NA	NA	0	19
2007	1/9/2007	1500	3.6	NA	NA	NA	NA	NA	0	19
2007	1/10/2007	1380	3.4	NA	NA	NA	NA	NA	0	19
2007	1/11/2007	1340	3.1	NA	NA	NA	NA	NA	0	19
2007	1/12/2007	1340	2.6	NA	NA	NA	NA	NA	0	19
2007	1/13/2007	1340	2.5	NA	NA	NA	NA	NA	0	19
2007	1/14/2007	1340	2.6	NA	NA	NA	NA	NA	0	19
2007	1/15/2007	1340	2.7	NA	NA	NA	NA	NA	0	19
2007	1/16/2007	1340	2.6	NA	NA	NA	NA	NA	0	19
2007	1/17/2007	1340	2.5	NA	NA	NA	NA	NA	0	19
2007	1/18/2007	1330	2.9	NA	NA	NA	NA	NA	0	19
2007	1/19/2007	1330	3.3	NA	NA	NA	NA	NA	0	19
2007	1/20/2007	1330	3.3	NA	NA	NA	NA	NA	0	19
2007	1/21/2007	1330	3.3	NA	NA	NA	NA	NA	0	19
2007	1/22/2007	1330	3.4	NA	NA	NA	NA	NA	0	19
2007	1/23/2007	1320	3.5	NA	NA	NA	NA	NA	0	19
2007	1/24/2007	1310	3.7	NA	NA	NA	NA	NA	0	19
2007	1/25/2007	1320	3.8	NA	NA	NA	NA	NA	0	19
2007	1/26/2007	1320	3.7	NA	NA	NA	NA	NA	0	19
2007	1/27/2007	1330	3.8	NA	NA	NA	NA	NA	0	19
2007	1/28/2007	1320	3.8	NA	NA	NA	NA	NA	0	19
2007	1/29/2007	1330	3.7	NA	NA	NA	NA	NA	0	19
2007	1/30/2007	1330	3.8	NA	NA	NA	NA	NA	0	19
2007	1/31/2007	1330	3.7	NA	NA	NA	NA	NA	0	19
2007	2/1/2007	1330	3.6	NA	NA	NA	NA	NA	0	19
2007	2/2/2007	1330	3.6	NA	NA	NA	NA	NA	0	19
2007	2/3/2007	1320	3.8	NA	NA	NA	NA	NA	0	19
2007	2/4/2007	1320	4.2	NA	NA	NA	NA	NA	0	19
2007	2/5/2007	1310	4.4	NA	NA	NA	NA	NA	0	19
2007	2/6/2007	1320	4.6	NA	NA	NA	NA	NA	0	19
2007	2/7/2007	1330	4.6	NA	NA	NA	NA	NA	0	19
2007	2/8/2007	1320	3.9	NA	NA	NA	NA	NA	0	19
2007	2/9/2007	1330	4.2	NA	NA	NA	NA	NA	0	19
2007	2/10/2007	1320	4.6	NA	NA	NA	NA	NA	0	19
2007	2/11/2007	1330	4.5	NA	NA	NA	NA	NA	0	19
2007	2/12/2007	1320	4.7	NA	NA	NA	NA	NA	0	19
2007	2/13/2007	1320	4.7	NA	NA	NA	NA	NA	0	19
2007	2/14/2007	1320	4.5	NA	NA	NA	NA	NA	0	19
2007	2/15/2007	1320	4.7	NA	NA	NA	NA	NA	0	19
2007	2/16/2007	1320	5.6	NA	NA	NA	NA	NA	0	19
2007	2/17/2007	1320	5.5	NA	NA	NA	NA	NA	0	19
2007	2/18/2007	1550	5	NA	NA	NA	NA	NA	0	19
2007	2/19/2007	1790	4.7	NA	NA	NA	NA	NA	0	19
2007	2/20/2007	1790	4.8	NA	NA	NA	NA	NA	0	19
2007	2/21/2007	1830	4.2	NA	NA	NA	NA	NA	0	19
2007	2/22/2007	1900	3.8	NA	NA	NA	NA	NA	0	19
2007	2/23/2007	2030	4	NA	NA	NA	NA	NA	0	19
2007	2/24/2007	2790	4.3	NA	NA	NA	NA	NA	0	19
2007	2/25/2007	2960	4.5	NA	NA	NA	NA	NA	0	19
2007	2/26/2007	2880	4.7	NA	NA	NA	NA	NA	0	19
2007	2/27/2007	2810	4.6	NA	NA	NA	NA	NA	0	19
2007	2/28/2007	2820	4.8	NA	NA	NA	NA	NA	0	19
2007	3/1/2007	2930	5.4	NA	NA	NA	NA	NA	0	19
2007	3/2/2007	2970	5.5	NA	NA	NA	NA	NA	0	19
2007	3/3/2007	3190	6.1	NA	NA	NA	NA	NA	0	19
2007	3/4/2007	3300	6.3	NA	NA	NA	NA	NA	0	19
2007	3/5/2007	3290	6.5	NA	NA	NA	NA	NA	0	19
2007	3/6/2007	3210	6.5	NA	NA	NA	NA	NA	0	19
2007	3/7/2007	3270	6.4	NA	NA	NA	NA	NA	0	19
2007	3/8/2007	3320	6	NA	NA	NA	NA	NA	0	19
2007	3/9/2007	3270	6.4	NA	NA	NA	NA	NA	0	19
2007	3/10/2007	3420	6.8	NA	NA	NA	NA	NA	0	19
2007	3/10/2007	3420	6.4	NA	NA	NA	NA	NA	0	19
2007	3/12/2007	3560	7.1	NA	NA	NA	NA	NA	0	19
2007	3/13/2007	3650	7.3	NA	NA	NA	NA	NA	0	19
2007	3/14/2007	3590	7.5	NA	NA	NA	NA	NA	0	19
2007	3/15/2007	3550	7.7	NA	NA	NA	NA	NA	0	19
2007	3/16/2007	3520	8	NA	NA	NA	NA	NA	0	19
2007	3/17/2007	3560	8	NA	NA	NA	NA	NA	0	19
2007	3/18/2007	3550	8.1	NA	NA	NA	NA	NA	0	19
2007	3/19/2007	3660	8	NA	NA	NA	NA	NA	0	19
2007	3/20/2007	4010	7.8	NA	NA	NA	NA	NA	0	19
2007	3/21/2007	3980	7.9	NA	NA	NA	NA	NA	0	19
2007	3/22/2007	4000	8.5	NA	NA	NA	NA	NA	0	19
2007	3/23/2007	3950	9.1	NA	NA	NA	NA	NA	0	19
2007	3/24/2007	3840	9.7	NA	NA	NA	NA	NA	0	19
2007	3/25/2007	3760	9.8	NA	NA	NA	NA	NA	0	19
2007	3/26/2007	3760	9.8	NA	NA	NA	NA	NA	0	19
2007	3/27/2007	3680	9.4	NA	NA	NA	NA	NA	0	19
2007	3/28/2007	3470	10.2	NA	NA	NA	NA	NA	0	19
2007	3/29/2007	3280	10.8	NA	NA	NA	NA	NA	0	19
2007	3/30/2007	3220	11.4	NA	NA	NA	NA	NA	0	19
2007	3/31/2007	3220	11.7	NA	NA	NA	NA	NA	0	19
2007	4/1/2007	3070	11.7	NA	NA	NA	NA	NA	0	19
2007	4/2/2007	2810	11.8	NA	NA	NA	NA	NA	0	19
2007	4/3/2007	2510	12.1	NA	NA	NA	NA	NA	0	19
2007	4/4/2007	2310	12.7	NA	NA	NA	NA	NA	0	19
2007	4/5/2007	2040	13.2	NA	NA	NA	NA	NA	0	19
2007	4/6/2007	1930	13.5	NA	NA	NA	NA	NA	0	19
2007	4/7/2007	1820	13.1	NA	NA	NA	NA	NA	0	19
2007	4/8/2007	1810	13.2	NA	NA	NA	NA	NA	0	19
2007	4/9/2007	1800	12.8	NA	NA	NA	NA	NA	0	19
2007	4/10/2007	1800	12.7	NA	NA	NA	NA	NA	0	19
2007	4/11/2007	1920	12.2	NA	NA	NA	NA	NA	0	19
2007	4/12/2007	2410	11.5	NA	NA	NA	NA	NA	0	19
2007	4/13/2007	2440	12.5	NA	NA	NA	NA	NA	0	19
2007	4/14/2007	2450	11.6	NA	NA	NA	NA	NA	0	19
2007	4/15/2007	2440	11.6	NA	NA	NA	NA	NA	0	19
2007	4/16/2007	2430	12.9	NA	NA	NA	NA	NA	0	19
2007	4/17/2007	2360	12.3	NA	NA	NA	NA	NA	0	19
2007	4/18/2007	2320	11.4	NA	NA	NA	NA	NA	0	19
2007	4/19/2007	2250	11.4	NA	NA	NA	NA	NA	0	19
2007	4/20/2007	2020	12.4	NA	NA	NA	NA	NA	0	19
2007	4/21/2007	2000	11.9	NA	NA	NA	NA	NA	0	19
2007	4/22/2007	2040	11.3	NA	NA	NA	NA	NA	0	19
2007	4/23/2007	2180	11.8	NA	NA	NA	NA	NA	0	19
2007	4/24/2007	2460	12.7	NA	NA	NA	NA	NA	0	19
2007	4/25/2007	2390	12.4	NA	NA	NA	NA	NA	0	19
2007	4/26/2007	2080	12.6	NA	NA	NA	NA	NA	0	19
2007	4/27/2007	1990	13	NA	NA	NA	NA	NA	0	19
2007	4/28/2007	1820	13.6	NA	NA	NA	NA	NA	0	19
2007	4/29/2007	1790	13.6	NA	NA	NA	NA	NA	0	19
2007	4/30/2007	1730	13.8	NA	NA	NA	NA	NA	0	19
2007	5/1/2007	1600	12.2	NA	NA	NA	NA	NA	0	19
2007	5/2/2007	1470	11.8	NA	NA	NA	NA	NA	0	19
2007	5/3/2007	1410	12.5	NA	NA	NA	NA	NA	0	19
2007	5/4/2007	1410	11.8	NA	NA	NA	NA	NA	0	19
2007	5/5/2007	1410	13.4	NA	NA	NA	NA	NA	0	19
2007	5/6/2007	1410	14.3	NA	NA	NA	NA	NA	0	19
2007	5/7/2007	1500	15	NA	NA	NA	NA	NA	0	19
2007	5/8/2007	1690	15.2	NA	NA	NA	NA	NA	0	19
2007	5/9/2007	1880	15.1	NA	NA	NA	NA	NA	0	19
2007	5/10/2007	1750	15.4	45	29.26	20	77	GRAB	0	19
2007	5/11/2007	1620	15.6	NA	NA	NA	NA	NA	0	19
2007	5/12/2007	1490	15.6	NA	NA	NA	NA	NA	0	19
2007	5/13/2007	1430	15.7	NA	NA	NA	NA	NA	0	19
2007	5/14/2007	1420	16.3	NA	NA	NA	NA	NA	0	19
2007	5/15/2007	1430	16.6	NA	NA	NA	NA	NA	0	19
2007	5/16/2007	1420	16.7	41	7.37	35	49	ISCO	0	19
2007	5/17/2007	1420	16.6	239	12.7	232	254	ISCO	0	19
2007	5/18/2007	1420	16.6	NA	NA	NA	NA	NA	0	19
2007	5/19/2007	1420	16.3	NA	NA	NA	NA	NA	0	19
2007	5/20/2007	1420	15.9	NA	NA	NA	NA	NA	0	19
2007	5/21/2007	1410	16	NA	NA	NA	NA	NA	0	19
2007	5/22/2007	1420	16.2	NA	NA	NA	NA	NA	0	19
2007	5/23/2007	1420	16.8	156	59.14	95	213	GRAB	0	19
2007	5/24/2007	1420	17.2	NA	NA	NA	NA	NA	0	19
2007	5/25/2007	1420	17.4	NA	NA	NA	NA	NA	0	19
2007	5/26/2007	1420	17.6	NA	NA	NA	NA	NA	0	19
2007	5/27/2007	1410	17.4	NA	NA	NA	NA	NA	0	19
2007	5/28/2007	1420	17.6	NA	NA	NA	NA	NA	0	19
2007	5/29/2007	1420	18.2	NA	NA	NA	NA	NA	0	19
2007	5/30/2007	1420	18.7	NA	NA	NA	NA	NA	0	19
2007	5/31/2007	1470	18.8	NA	NA	NA	NA	NA	0	19
2007	6/1/2007	1570	18.8	NA	NA	NA	NA	NA	0	19
2007	6/2/2007	1550	18.9	NA	NA	NA	NA	NA	0	19
2007	6/3/2007	1540	19	NA	NA	NA	NA	NA	0	19
2007	6/4/2007	1550	18.6	NA	NA	NA	NA	NA	0	19
2007	6/5/2007	1550	16.9	NA	NA	NA	NA	NA	0	19
2007	6/6/2007	1560	17.3	NA	NA	NA	NA	NA	0	19
2007	6/7/2007	1560	18	35	1.15	34	36	GRAB	0	19
2007	6/8/2007	1550	19	NA	NA	NA	NA	NA	0	19
2007	6/9/2007	1550	18.7	NA	NA	NA	NA	NA	0	19
2007	6/10/2007	1550	18.7	NA	NA	NA	NA	NA	0	19
2007	6/11/2007	1560	19.1	NA	NA	NA	NA	NA	0	19
2007	6/12/2007	1550	19.6	NA	NA	NA	NA	NA	0	19
2007	6/13/2007	1540	19.8	NA	NA	NA	NA	NA	0	19
2007	6/14/2007	1540	19.9	NA	NA	NA	NA	NA	0	19
2007	6/15/2007	1540	20.3	NA	NA	NA	NA	NA	0	19
2007	6/16/2007	1540	20	NA	NA	NA	NA	NA	0	19
2007	6/17/2007	1540	20.1	NA	NA	NA	NA	NA	0	19
2007	6/18/2007	1540	20.4	NA	NA	NA	NA	NA	0	19
2007	6/19/2007	1540	20.6	NA	NA	NA	NA	NA	0	19
2007	6/20/2007	1540	20.7	75	12.17	67	89	ISCO	0	19
2007	6/21/2007	1540	20.7	64	45.01	18	117	GRAB	0	19
2007	6/22/2007	1540	20.5	127	67	80	204	ISCO	0	19
2007	6/23/2007	1540	20.3	NA	NA	NA	NA	NA	0	19
2007	6/24/2007	1540	20.1	NA	NA	NA	NA	NA	0	19
2007	6/25/2007	1540	20.5	NA	NA	NA	NA	NA	0	19
2007	6/26/2007	1540	20.9	NA	NA	NA	NA	NA	0	19
2007	6/27/2007	1530	20.9	NA	NA	NA	NA	NA	0	19
2007	6/28/2007	1540	20.5	NA	NA	NA	NA	NA	0	19
2007	6/29/2007	1540	20.1	NA	NA	NA	NA	NA	0	19
2007	6/30/2007	1540	20.9	NA	NA	NA	NA	NA	0	19
2007	7/1/2007	1460	21.1	NA	NA	NA	NA	NA	0	19
2007	7/2/2007	1340	21.3	NA	NA	NA	NA	NA	0	19
2007	7/3/2007	1210	21.8	NA	NA	NA	NA	NA	0	19
2007	7/4/2007	1080	22.6	NA	NA	NA	NA	NA	0	19
2007	7/5/2007	1020	23	20	2.65	18	23	GRAB	0	19
2007	7/6/2007	1020	22.9	NA	NA	NA	NA	NA	0	19
2007	7/7/2007	1020	22.6	NA	NA	NA	NA	NA	0	19
2007	7/8/2007	1020	23	NA	NA	NA	NA	NA	0	19
2007	7/9/2007	1020	23.3	NA	NA	NA	NA	NA	0	19
2007	7/10/2007	1020	23.4	NA	NA	NA	NA	NA	0	19
2007	7/11/2007	1020	22.6	NA	NA	NA	NA	NA	0	19
2007	7/12/2007	1020	21.4	NA	NA	NA	NA	NA	0	19
2007	7/13/2007	1030	22.9	NA	NA	NA	NA	NA	0	19
2007	7/14/2007	1030	23	NA	NA	NA	NA	NA	0	19
2007	7/15/2007	1030	22.8	NA	NA	NA	NA	NA	0	19
2007	7/16/2007	1030	22.5	NA	NA	NA	NA	NA	0	19
2007	7/17/2007	1030	21.4	NA	NA	NA	NA	NA	0	19
2007	7/18/2007	1030	20.3	4	4.16	1	9	GRAB	0	19
2007	7/19/2007	1030	21.4	NA	NA	NA	NA	NA	0	19
2007	7/20/2007	1030	21.8	NA	NA	NA	NA	NA	0	19
2007	7/21/2007	1020	22.2	NA	NA	NA	NA	NA	0	19
2007	7/22/2007	1020	22.9	NA	NA	NA	NA	NA	0	19
2007	7/23/2007	1020	23	NA	NA	NA	NA	NA	0	19
2007	7/24/2007	1020	23.2	NA	NA	NA	NA	NA	0	19
2007	7/25/2007	1020	23.3	NA	NA	NA	NA	NA	0	19
2007	7/26/2007	1020	23.5	NA	NA	NA	NA	NA	0	19
2007	7/27/2007	1030	23.6	NA	NA	NA	NA	NA	0	19
2007	7/28/2007	1030	23.5	NA	NA	NA	NA	NA	0	19
2007	7/29/2007	1030	23.4	NA	NA	NA	NA	NA	0	19
2007	7/30/2007	1030	23.4	NA	NA	NA	NA	NA	0	19
2007	7/31/2007	1030	23.8	NA	NA	NA	NA	NA	0	19
2007	8/1/2007	1030	23.8	NA	NA	NA	NA	NA	0	19
2007	8/2/2007	1030	23.9	1	1	0	2	GRAB	0	19
2007	8/3/2007	1030	23.8	NA	NA	NA	NA	NA	0	19
2007	8/4/2007	1030	23.4	NA	NA	NA	NA	NA	0	19
2007	8/5/2007	1030	23.1	NA	NA	NA	NA	NA	0	19
2007	8/6/2007	1030	22.9	NA	NA	NA	NA	NA	0	19
2007	8/7/2007	1030	22.7	NA	NA	NA	NA	NA	0	19
2007	8/8/2007	1030	23.1	NA	NA	NA	NA	NA	0	19
2007	8/9/2007	1030	22.8	NA	NA	NA	NA	NA	0	19
2007	8/10/2007	1030	22.8	NA	NA	NA	NA	NA	0	19
2007	8/11/2007	1030	22.6	NA	NA	NA	NA	NA	0	19
2007	8/12/2007	1030	22.6	NA	NA	NA	NA	NA	0	19
2007	8/13/2007	1030	22.8	NA	NA	NA	NA	NA	0	19
2007	8/14/2007	1030	22.8	0	0.58	0	1	GRAB	0	19
2007	8/15/2007	1030	22.8	NA	NA	NA	NA	NA	0	19
2007	8/16/2007	1030	22.2	NA	NA	NA	NA	NA	0	19
2007	8/17/2007	1030	21.8	NA	NA	NA	NA	NA	0	19
2007	8/18/2007	1030	21.6	NA	NA	NA	NA	NA	0	19
2007	8/19/2007	1030	21.1	NA	NA	NA	NA	NA	0	19
2007	8/20/2007	1030	21.7	NA	NA	NA	NA	NA	0	19
2007	8/21/2007	1030	21.8	40	37.87	9	82	GRAB	0	19
2007	8/22/2007	1030	21.8	NA	NA	NA	NA	NA	0	19
2007	8/23/2007	1030	22.1	NA	NA	NA	NA	NA	0	19
2007	8/24/2007	1030	22.4	NA	NA	NA	NA	NA	0	19
2007	8/25/2007	1030	22.2	NA	NA	NA	NA	NA	0	19
2007	8/26/2007	1030	21.5	NA	NA	NA	NA	NA	0	19
2007	8/27/2007	1030	21.5	NA	NA	NA	NA	NA	0	19
2007	8/28/2007	1030	21.7	NA	NA	NA	NA	NA	0	19
2007	8/29/2007	1040	21.9	6	2.12	5	8	NA	0	19
2007	8/30/2007	1040	21.8	NA	NA	NA	NA	NA	0	19
2007	8/31/2007	1040	20.4	NA	NA	NA	NA	NA	0	19
2007	9/1/2007	1040	21.4	NA	NA	NA	NA	NA	0	19
2007	9/2/2007	1030	21.2	NA	NA	NA	NA	NA	0	19
2007	9/3/2007	1040	21.1	NA	NA	NA	NA	NA	0	19
2007	9/4/2007	1040	20.2	NA	NA	NA	NA	NA	0	19
2007	9/5/2007	1040	20.2	NA	NA	NA	NA	NA	0	19
2007	9/6/2007	1040	20.6	NA	NA	NA	NA	NA	0	19
2007	9/7/2007	1040	20.6	NA	NA	NA	NA	NA	0	19
2007	9/8/2007	1040	20.5	NA	NA	NA	NA	NA	0	19
2007	9/9/2007	1040	20.5	NA	NA	NA	NA	NA	0	19
2007	9/10/2007	1040	20.6	NA	NA	NA	NA	NA	0	19
2007	9/11/2007	1050	20.7	NA	NA	NA	NA	NA	0	19
2007	9/12/2007	1050	20.3	7	1.15	6	8	ISCO	0	19
2007	9/13/2007	1050	19.4	7	6.24	2	19	GRAB	0	19
2007	9/14/2007	1050	18.8	9	3.06	6	12	ISCO	0	19
2007	9/15/2007	1050	19	NA	NA	NA	NA	NA	0	19
2007	9/16/2007	1050	18.9	NA	NA	NA	NA	NA	0	19
2007	9/17/2007	1050	18.6	NA	NA	NA	NA	NA	0	19
2007	9/18/2007	1040	18.2	NA	NA	NA	NA	NA	0	19
2007	9/19/2007	1030	17.2	NA	NA	NA	NA	NA	0	19
2007	9/20/2007	1030	17.7	NA	NA	NA	NA	NA	0	19
2007	9/21/2007	1020	18.4	NA	NA	NA	NA	NA	0	19
2007	9/22/2007	1020	17.8	NA	NA	NA	NA	NA	0	19
2007	9/23/2007	1020	17.3	NA	NA	NA	NA	NA	0	19
2007	9/24/2007	1020	17.4	NA	NA	NA	NA	NA	0	19
2007	9/25/2007	1020	17.3	NA	NA	NA	NA	NA	0	19
2007	9/26/2007	1020	17.6	NA	NA	NA	NA	NA	0	19
2007	9/27/2007	1020	17.4	2	0.58	2	3	GRAB	0	19
2007	9/28/2007	1020	16.2	NA	NA	NA	NA	NA	0	19
2007	9/29/2007	1020	15.7	NA	NA	NA	NA	NA	0	19
2007	9/30/2007	1200	14.9	NA	NA	NA	NA	NA	0	19
2007	10/1/2007	1340	15.1	NA	NA	NA	NA	NA	0	19
2007	10/2/2007	1340	15.7	NA	NA	NA	NA	NA	0	19
2007	10/3/2007	1340	15.4	NA	NA	NA	NA	NA	0	19
2007	10/4/2007	1330	14.7	NA	NA	NA	NA	NA	0	19
2007	10/5/2007	1330	14.3	NA	NA	NA	NA	NA	0	19
2007	10/6/2007	1330	14.4	NA	NA	NA	NA	NA	0	19
2007	10/7/2007	1330	14.7	NA	NA	NA	NA	NA	0	19
2007	10/8/2007	1330	14.8	NA	NA	NA	NA	NA	0	19
2007	10/9/2007	1330	14.5	NA	NA	NA	NA	NA	0	19
2007	10/10/2007	1340	13.7	NA	NA	NA	NA	NA	0	19
2007	10/11/2007	1330	13.4	NA	NA	NA	NA	NA	0	19
2007	10/12/2007	1320	13.3	NA	NA	NA	NA	NA	0	19
2007	10/13/2007	1320	13.7	NA	NA	NA	NA	NA	0	19
2007	10/14/2007	1320	13.8	NA	NA	NA	NA	NA	0	19
2007	10/15/2007	1320	13.4	NA	NA	NA	NA	NA	0	19
2007	10/16/2007	1320	12.5	NA	NA	NA	NA	NA	0	19
2007	10/17/2007	1320	12.1	NA	NA	NA	NA	NA	0	19
2007	10/18/2007	1320	12.2	NA	NA	NA	NA	NA	0	19
2007	10/19/2007	1380	12.2	NA	NA	NA	NA	NA	0	19
2007	10/20/2007	1340	11.5	NA	NA	NA	NA	NA	0	19
2007	10/21/2007	1330	11.8	NA	NA	NA	NA	NA	0	19
2007	10/22/2007	1330	12	NA	NA	NA	NA	NA	0	19
2007	10/23/2007	1330	12.3	NA	NA	NA	NA	NA	0	19
2007	10/24/2007	1320	12.2	NA	NA	NA	NA	NA	0	19
2007	10/25/2007	1320	11.7	NA	NA	NA	NA	NA	0	19
2007	10/26/2007	1320	11.4	NA	NA	NA	NA	NA	0	19
2007	10/27/2007	1330	11.4	NA	NA	NA	NA	NA	0	19
2007	10/28/2007	1330	11.4	NA	NA	NA	NA	NA	0	19
2007	10/29/2007	1320	11.2	NA	NA	NA	NA	NA	0	19
2007	10/30/2007	1330	10.9	NA	NA	NA	NA	NA	0	19
2007	10/31/2007	1330	11.2	NA	NA	NA	NA	NA	0	19
2007	11/1/2007	1330	11	NA	NA	NA	NA	NA	0	19
2007	11/2/2007	1320	10.7	NA	NA	NA	NA	NA	0	19
2007	11/3/2007	1320	10.6	NA	NA	NA	NA	NA	0	19
2007	11/4/2007	1330	10.5	NA	NA	NA	NA	NA	0	19
2007	11/5/2007	1330	10.4	NA	NA	NA	NA	NA	0	19
2007	11/6/2007	1330	10.3	NA	NA	NA	NA	NA	0	19
2007	11/7/2007	1320	10.2	NA	NA	NA	NA	NA	0	19
2007	11/8/2007	1330	10	NA	NA	NA	NA	NA	0	19
2007	11/9/2007	1330	10.2	NA	NA	NA	NA	NA	0	19
2007	11/10/2007	1330	10.3	NA	NA	NA	NA	NA	0	19
2007	11/11/2007	1340	9.7	NA	NA	NA	NA	NA	0	19
2007	11/12/2007	1340	9.1	NA	NA	NA	NA	NA	0	19
2007	11/13/2007	1330	9.3	NA	NA	NA	NA	NA	0	19
2007	11/14/2007	1330	9.4	NA	NA	NA	NA	NA	0	19
2007	11/15/2007	1330	9.6	NA	NA	NA	NA	NA	0	19
2007	11/16/2007	1330	9.5	NA	NA	NA	NA	NA	0	19
2007	11/17/2007	1330	9.6	NA	NA	NA	NA	NA	0	19
2007	11/18/2007	1330	9.8	NA	NA	NA	NA	NA	0	19
2007	11/19/2007	1350	9	NA	NA	NA	NA	NA	0	19
2007	11/20/2007	1340	8.6	NA	NA	NA	NA	NA	0	19
2007	11/21/2007	1330	8.3	NA	NA	NA	NA	NA	0	19
2007	11/22/2007	1320	8.1	NA	NA	NA	NA	NA	0	19
2007	11/23/2007	1330	8	NA	NA	NA	NA	NA	0	19
2007	11/24/2007	1330	7.7	NA	NA	NA	NA	NA	0	19
2007	11/25/2007	1330	7.9	NA	NA	NA	NA	NA	0	19
2007	11/26/2007	1330	7.8	NA	NA	NA	NA	NA	0	19
2007	11/27/2007	1330	7.5	NA	NA	NA	NA	NA	0	19
2007	11/28/2007	1330	7.4	NA	NA	NA	NA	NA	0	19
2007	11/29/2007	1330	7.4	NA	NA	NA	NA	NA	0	19
2007	11/30/2007	1330	7.2	NA	NA	NA	NA	NA	0	19
2007	12/1/2007	1340	6.8	NA	NA	NA	NA	NA	0	19
2007	12/2/2007	1320	7.1	NA	NA	NA	NA	NA	0	19
2007	12/3/2007	1330	7.6	NA	NA	NA	NA	NA	0	19
2007	12/4/2007	1330	7.7	NA	NA	NA	NA	NA	0	19
2007	12/5/2007	1320	7.6	NA	NA	NA	NA	NA	0	19
2007	12/6/2007	1340	7.2	NA	NA	NA	NA	NA	0	19
2007	12/7/2007	1350	6.9	NA	NA	NA	NA	NA	0	19
2007	12/8/2007	1330	6.7	NA	NA	NA	NA	NA	0	19
2007	12/9/2007	1330	6.4	NA	NA	NA	NA	NA	0	19
2007	12/10/2007	1340	6.4	NA	NA	NA	NA	NA	0	19
2007	12/11/2007	1330	6.2	NA	NA	NA	NA	NA	0	19
2007	12/12/2007	1330	6.3	NA	NA	NA	NA	NA	0	19
2007	12/13/2007	1330	6.2	NA	NA	NA	NA	NA	0	19
2007	12/14/2007	1330	6.2	NA	NA	NA	NA	NA	0	19
2007	12/15/2007	1330	6.2	NA	NA	NA	NA	NA	0	19
2007	12/16/2007	1330	6.2	NA	NA	NA	NA	NA	0	19
2007	12/17/2007	1350	6.3	NA	NA	NA	NA	NA	0	19
2007	12/18/2007	1360	6.2	NA	NA	NA	NA	NA	0	19
2007	12/19/2007	1360	6	NA	NA	NA	NA	NA	0	19
2007	12/20/2007	1380	5.7	NA	NA	NA	NA	NA	0	19
2007	12/21/2007	1370	5.5	NA	NA	NA	NA	NA	0	19
2007	12/22/2007	1340	5.2	NA	NA	NA	NA	NA	0	19
2007	12/23/2007	1330	5.6	NA	NA	NA	NA	NA	0	19
2007	12/24/2007	1340	5.3	NA	NA	NA	NA	NA	0	19
2007	12/25/2007	1340	5.1	NA	NA	NA	NA	NA	0	19
2007	12/26/2007	1330	5.1	NA	NA	NA	NA	NA	0	19
2007	12/27/2007	1330	4.5	NA	NA	NA	NA	NA	0	19
2007	12/28/2007	1330	4.6	NA	NA	NA	NA	NA	0	19
2007	12/29/2007	1340	4.7	NA	NA	NA	NA	NA	0	19
2007	12/30/2007	1330	5	NA	NA	NA	NA	NA	0	19
2007	12/31/2007	1330	4.6	NA	NA	NA	NA	NA	0	19
2008	1/1/2008	1330	4.6	NA	NA	NA	NA	NA	0	17
2008	1/2/2008	1330	4.8	NA	NA	NA	NA	NA	0	17
2008	1/3/2008	1340	5	NA	NA	NA	NA	NA	0	17
2008	1/4/2008	1530	4.6	NA	NA	NA	NA	NA	0	17
2008	1/5/2008	1420	3.9	NA	NA	NA	NA	NA	0	17
2008	1/6/2008	1380	3.7	NA	NA	NA	NA	NA	0	17
2008	1/7/2008	1420	3.8	NA	NA	NA	NA	NA	0	17
2008	1/8/2008	1510	3.7	NA	NA	NA	NA	NA	0	17
2008	1/9/2008	1510	3.4	NA	NA	NA	NA	NA	0	17
2008	1/10/2008	1540	3.9	NA	NA	NA	NA	NA	0	17
2008	1/11/2008	1490	4.3	NA	NA	NA	NA	NA	0	17
2008	1/12/2008	1460	4.1	NA	NA	NA	NA	NA	0	17
2008	1/13/2008	1440	4.1	NA	NA	NA	NA	NA	0	17
2008	1/14/2008	1370	3.9	NA	NA	NA	NA	NA	0	17
2008	1/15/2008	1320	3.9	NA	NA	NA	NA	NA	0	17
2008	1/16/2008	1340	3	NA	NA	NA	NA	NA	0	17
2008	1/17/2008	1330	2.9	NA	NA	NA	NA	NA	0	17
2008	1/18/2008	1320	3.2	NA	NA	NA	NA	NA	0	17
2008	1/19/2008	1320	3.3	NA	NA	NA	NA	NA	0	17
2008	1/20/2008	1320	3.3	NA	NA	NA	NA	NA	0	17
2008	1/21/2008	1320	3.1	NA	NA	NA	NA	NA	0	17
2008	1/22/2008	1320	2.8	NA	NA	NA	NA	NA	0	17
2008	1/23/2008	1320	2.7	NA	NA	NA	NA	NA	0	17
2008	1/24/2008	1320	2.6	NA	NA	NA	NA	NA	0	17
2008	1/25/2008	1320	2.8	NA	NA	NA	NA	NA	0	17
2008	1/26/2008	1320	3.6	NA	NA	NA	NA	NA	0	17
2008	1/27/2008	1330	3.5	NA	NA	NA	NA	NA	0	17
2008	1/28/2008	1330	2.6	NA	NA	NA	NA	NA	0	17
2008	1/29/2008	1330	2.5	NA	NA	NA	NA	NA	0	17
2008	1/30/2008	1320	2.7	NA	NA	NA	NA	NA	0	17
2008	1/31/2008	1340	2.7	NA	NA	NA	NA	NA	0	17
2008	2/1/2008	1580	2.7	NA	NA	NA	NA	NA	0	17
2008	2/2/2008	1810	2.5	NA	NA	NA	NA	NA	0	17
2008	2/3/2008	1820	2.8	NA	NA	NA	NA	NA	0	17
2008	2/4/2008	1800	3.3	NA	NA	NA	NA	NA	0	17
2008	2/5/2008	1790	3	NA	NA	NA	NA	NA	0	17
2008	2/6/2008	1790	3.4	NA	NA	NA	NA	NA	0	17
2008	2/7/2008	1830	3.7	NA	NA	NA	NA	NA	0	17
2008	2/8/2008	1820	3.5	NA	NA	NA	NA	NA	0	17
2008	2/9/2008	1810	3.6	NA	NA	NA	NA	NA	0	17
2008	2/10/2008	1800	3.7	NA	NA	NA	NA	NA	0	17
2008	2/11/2008	1760	3.8	NA	NA	NA	NA	NA	0	17
2008	2/12/2008	1650	4	NA	NA	NA	NA	NA	0	17
2008	2/13/2008	1570	4	NA	NA	NA	NA	NA	0	17
2008	2/14/2008	1450	3.7	NA	NA	NA	NA	NA	0	17
2008	2/15/2008	1370	4	NA	NA	NA	NA	NA	0	17
2008	2/16/2008	1340	4.4	NA	NA	NA	NA	NA	0	17
2008	2/17/2008	1350	4.5	NA	NA	NA	NA	NA	0	17
2008	2/18/2008	1350	4.7	NA	NA	NA	NA	NA	0	17
2008	2/19/2008	1350	4.7	NA	NA	NA	NA	NA	0	17
2008	2/20/2008	1490	4.7	NA	NA	NA	NA	NA	0	17
2008	2/21/2008	1680	4.5	NA	NA	NA	NA	NA	0	17
2008	2/22/2008	1820	4.3	NA	NA	NA	NA	NA	0	17
2008	2/23/2008	1850	4.2	NA	NA	NA	NA	NA	0	17
2008	2/24/2008	1860	4.4	NA	NA	NA	NA	NA	0	17
2008	2/25/2008	1870	4.9	NA	NA	NA	NA	NA	0	17
2008	2/26/2008	1810	5.1	NA	NA	NA	NA	NA	0	17
2008	2/27/2008	1700	5.4	NA	NA	NA	NA	NA	0	17
2008	2/28/2008	1660	5.6	NA	NA	NA	NA	NA	0	17
2008	2/29/2008	1720	5.8	NA	NA	NA	NA	NA	0	17
2008	3/1/2008	1850	5.5	NA	NA	NA	NA	NA	0	17
2008	3/2/2008	1850	5.2	NA	NA	NA	NA	NA	0	17
2008	3/3/2008	1840	5.4	NA	NA	NA	NA	NA	0	17
2008	3/4/2008	1830	5.8	NA	NA	NA	NA	NA	0	17
2008	3/5/2008	1830	6.1	NA	NA	NA	NA	NA	0	17
2008	3/6/2008	1840	6.2	NA	NA	NA	NA	NA	0	17
2008	3/7/2008	1860	5.9	NA	NA	NA	NA	NA	0	17
2008	3/8/2008	1860	6.7	NA	NA	NA	NA	NA	0	17
2008	3/8/2008	1860	6.2	NA	NA	NA	NA	NA	0	17
2008	3/10/2008	1870	7	NA	NA	NA	NA	NA	0	17
2008	3/11/2008	1880	6.9	NA	NA	NA	NA	NA	0	17
2008	3/12/2008	1880	6.6	NA	NA	NA	NA	NA	0	17
2008	3/13/2008	2530	6.7	NA	NA	NA	NA	NA	0	17
2008	3/14/2008	3050	5.9	NA	NA	NA	NA	NA	0	17
2008	3/15/2008	3310	5.6	NA	NA	NA	NA	NA	0	17
2008	3/16/2008	3290	6.8	NA	NA	NA	NA	NA	0	17
2008	3/17/2008	3030	7.2	NA	NA	NA	NA	NA	0	17
2008	3/18/2008	2840	7.4	NA	NA	NA	NA	NA	0	17
2008	3/19/2008	2710	7.2	NA	NA	NA	NA	NA	0	17
2008	3/20/2008	2430	7	NA	NA	NA	NA	NA	0	17
2008	3/21/2008	2220	7.9	NA	NA	NA	NA	NA	0	17
2008	3/22/2008	2130	8.3	NA	NA	NA	NA	NA	0	17
2008	3/23/2008	2110	8.5	NA	NA	NA	NA	NA	0	17
2008	3/24/2008	2180	8	NA	NA	NA	NA	NA	0	17
2008	3/25/2008	2280	8.4	NA	NA	NA	NA	NA	0	17
2008	3/26/2008	2310	8.4	NA	NA	NA	NA	NA	0	17
2008	3/27/2008	2490	8	NA	NA	NA	NA	NA	0	17
2008	3/28/2008	2810	8.2	NA	NA	NA	NA	NA	0	17
2008	3/29/2008	2740	8.1	NA	NA	NA	NA	NA	0	17
2008	3/30/2008	2700	8.2	NA	NA	NA	NA	NA	0	17
2008	3/31/2008	2850	8.3	0	0	0	0	ISCO	0	17
2008	4/1/2008	2960	8.6	NA	NA	NA	NA	NA	0	17
2008	4/2/2008	2960	8.7	NA	NA	NA	NA	NA	0	17
2008	4/3/2008	2970	9.2	0	0	0	0	ISCO	0	17
2008	4/4/2008	2980	9.1	NA	NA	NA	NA	NA	0	17
2008	4/5/2008	2970	9	NA	NA	NA	NA	NA	0	17
2008	4/6/2008	2950	8.8	NA	NA	NA	NA	NA	0	17
2008	4/7/2008	2950	8.8	0	0	0	0	ISCO	0	17
2008	4/8/2008	2950	8.4	NA	NA	NA	NA	NA	0	17
2008	4/9/2008	2910	9.1	NA	NA	NA	NA	NA	0	17
2008	4/10/2008	2900	9.8	0	0	0	0	ISCO	0	17
2008	4/11/2008	2910	10.4	NA	NA	NA	NA	NA	0	17
2008	4/12/2008	2900	10.9	NA	NA	NA	NA	NA	0	17
2008	4/13/2008	2950	10.8	NA	NA	NA	NA	NA	0	17
2008	4/14/2008	2920	10.6	NA	NA	NA	NA	NA	0	17
2008	4/15/2008	2870	11	0	0	0	0	ISCO	0	17
2008	4/16/2008	2860	10.9	NA	NA	NA	NA	NA	0	17
2008	4/17/2008	2880	11.4	NA	NA	NA	NA	NA	0	17
2008	4/18/2008	2900	11.4	0	0.58	0	1	ISCO	0	17
2008	4/19/2008	2870	11	NA	NA	NA	NA	NA	0	17
2008	4/20/2008	2870	10.8	NA	NA	NA	NA	NA	0	17
2008	4/21/2008	2860	10.5	NA	NA	NA	NA	NA	0	17
2008	4/22/2008	2880	9.7	1	1	0	2	ISCO	0	17
2008	4/23/2008	2880	9.7	NA	NA	NA	NA	NA	0	17
2008	4/24/2008	2870	10.6	NA	NA	NA	NA	NA	0	17
2008	4/25/2008	2870	11.2	3	0.58	2	3	ISCO	0	17
2008	4/26/2008	2860	11.9	NA	NA	NA	NA	NA	0	17
2008	4/27/2008	2900	12.2	NA	NA	NA	NA	NA	0	17
2008	4/28/2008	2910	12.5	NA	NA	NA	NA	NA	0	17
2008	4/29/2008	2910	11.6	12	3.51	9	16	ISCO	0	17
2008	4/30/2008	2940	11.8	NA	NA	NA	NA	NA	0	17
2008	5/1/2008	3060	12.3	9	1.53	7	10	ISCO	0	17
2008	5/2/2008	3060	12.3	NA	NA	NA	NA	NA	0	17
2008	5/3/2008	2990	12.6	NA	NA	NA	NA	NA	0	17
2008	5/4/2008	2710	13.3	NA	NA	NA	NA	NA	0	17
2008	5/5/2008	2470	13.9	NA	NA	NA	NA	NA	0	17
2008	5/6/2008	2290	14.1	20	19.86	4	42	ISCO	0	17
2008	5/7/2008	2330	14.1	NA	NA	NA	NA	NA	0	17
2008	5/8/2008	2320	14.5	NA	NA	NA	NA	NA	0	17
2008	5/9/2008	2300	14.4	39	7.57	34	48	ISCO	0	17
2008	5/10/2008	2170	14.6	NA	NA	NA	NA	NA	0	17
2008	5/11/2008	2170	14.3	NA	NA	NA	NA	NA	0	17
2008	5/12/2008	2150	15	NA	NA	NA	NA	NA	0	17
2008	5/13/2008	1950	15.1	15	3.79	12	19	ISCO	0	17
2008	5/14/2008	1950	15.7	NA	NA	NA	NA	NA	0	17
2008	5/15/2008	1940	16.6	75	15.7	57	87	ISCO	0	17
2008	5/16/2008	1940	17.8	NA	NA	NA	NA	NA	0	17
2008	5/17/2008	1960	18.1	NA	NA	NA	NA	NA	0	17
2008	5/18/2008	1980	18.3	NA	NA	NA	NA	NA	0	17
2008	5/19/2008	1950	18.6	NA	NA	NA	NA	NA	0	17
2008	5/20/2008	1970	17.9	112	17.01	95	129	ISCO	0	17
2008	5/21/2008	1950	17.7	NA	NA	NA	NA	NA	0	17
2008	5/22/2008	1940	17.3	109	25.53	81	131	ISCO	0	17
2008	5/23/2008	1940	16.7	NA	NA	NA	NA	NA	0	17
2008	5/24/2008	1930	16.6	NA	NA	NA	NA	NA	0	17
2008	5/25/2008	1930	16.2	NA	NA	NA	NA	NA	0	17
2008	5/26/2008	1930	15.7	NA	NA	NA	NA	NA	0	17
2008	5/27/2008	1940	15.8	22	11.93	12	35	ISCO	0	17
2008	5/28/2008	1990	15.3	NA	NA	NA	NA	NA	0	17
2008	5/29/2008	2140	15.2	44	12.01	32	56	ISCO	0	17
2008	5/30/2008	2160	16.7	NA	NA	NA	NA	NA	0	17
2008	5/31/2008	2120	16.9	NA	NA	NA	NA	NA	0	17
2008	6/1/2008	2120	16.2	NA	NA	NA	NA	NA	0	17
2008	6/2/2008	2040	17.4	NA	NA	NA	NA	NA	0	17
2008	6/3/2008	2040	17.3	27	13.89	11	36	ISCO	0	17
2008	6/4/2008	2000	17.2	NA	NA	NA	NA	NA	0	17
2008	6/5/2008	2000	17.5	NA	NA	NA	NA	ISCO	0	17
2008	6/6/2008	2070	16.8	NA	NA	NA	NA	NA	0	17
2008	6/7/2008	2090	17	NA	NA	NA	NA	NA	0	17
2008	6/8/2008	2040	17.4	NA	NA	NA	NA	NA	0	17
2008	6/9/2008	2030	17.5	NA	NA	NA	NA	NA	0	17
2008	6/10/2008	2010	17.3	NA	NA	NA	NA	NA	0	17
2008	6/11/2008	1990	17.6	31	7.51	27	40	ISCO	0	17
2008	6/12/2008	1980	17.9	93	15.01	84	110	ISCO	0	17
2008	6/13/2008	1930	18.4	NA	NA	NA	NA	NA	0	17
2008	6/14/2008	1970	18.8	NA	NA	NA	NA	NA	0	17
2008	6/15/2008	1970	19.2	NA	NA	NA	NA	NA	0	17
2008	6/16/2008	1990	19.4	NA	NA	NA	NA	NA	0	17
2008	6/17/2008	1990	19.4	NA	NA	NA	NA	NA	0	17
2008	6/18/2008	1950	19.7	83	19.31	62	100	ISCO	0	17
2008	6/19/2008	1970	19.7	NA	NA	NA	NA	NA	0	17
2008	6/20/2008	1950	20.1	NA	NA	NA	NA	ISCO	0	17
2008	6/21/2008	1860	19.9	NA	NA	NA	NA	NA	0	17
2008	6/22/2008	1810	20.2	NA	NA	NA	NA	NA	0	17
2008	6/23/2008	1800	20.4	29	8.74	19	36	ISCO	0	17
2008	6/24/2008	1790	20.7	NA	NA	NA	NA	NA	0	17
2008	6/25/2008	1780	20.8	NA	NA	NA	NA	ISCO	0	17
2008	6/26/2008	1780	21	76	10.79	68	88	ISCO	0	17
2008	6/27/2008	1700	21.5	NA	NA	NA	NA	ISCO	0	17
2008	6/28/2008	1680	21.7	NA	NA	NA	NA	NA	0	17
2008	6/29/2008	1600	21.7	NA	NA	NA	NA	NA	0	17
2008	6/30/2008	1560	21.6	26	12.06	15	39	ISCO	0	17
2008	7/1/2008	1470	21.7	NA	NA	NA	NA	NA	0	17
2008	7/2/2008	1350	22	NA	NA	NA	NA	NA	0	17
2008	7/3/2008	1250	22.1	67	18.01	46	79	ISCO	0	17
2008	7/4/2008	1130	21.9	NA	NA	NA	NA	NA	0	17
2008	7/5/2008	1040	22.4	NA	NA	NA	NA	NA	0	17
2008	7/6/2008	1020	23.2	NA	NA	NA	NA	NA	0	17
2008	7/7/2008	1020	23.6	NA	NA	NA	NA	GRAB	0	17
2008	7/8/2008	1020	24.2	NA	NA	NA	NA	NA	0	17
2008	7/9/2008	1020	24.5	NA	NA	NA	NA	NA	0	17
2008	7/10/2008	1020	24.3	52	10.97	43	64	ISCO	0	17
2008	7/11/2008	1020	24.2	NA	NA	NA	NA	NA	0	17
2008	7/12/2008	1020	24.1	NA	NA	NA	NA	NA	0	17
2008	7/13/2008	1020	24.1	NA	NA	NA	NA	NA	0	17
2008	7/14/2008	1020	24.1	NA	NA	NA	NA	NA	0	17
2008	7/15/2008	1020	23.7	NA	NA	NA	NA	NA	0	17
2008	7/16/2008	1020	23.6	NA	NA	NA	NA	NA	0	17
2008	7/17/2008	1020	23.6	6	4.04	2	10	ISCO	0	17
2008	7/18/2008	1020	23.8	NA	NA	NA	NA	NA	0	17
2008	7/19/2008	1020	23.7	NA	NA	NA	NA	NA	0	17
2008	7/20/2008	1020	23.8	NA	NA	NA	NA	NA	0	17
2008	7/21/2008	1020	23.7	11	10.5	0	21	ISCO	0	17
2008	7/22/2008	1020	23.3	NA	NA	NA	NA	NA	0	17
2008	7/23/2008	1020	23.4	NA	NA	NA	NA	NA	0	17
2008	7/24/2008	1020	23.5	19	10.69	7	26	ISCO	0	17
2008	7/25/2008	1030	23.3	NA	NA	NA	NA	NA	0	17
2008	7/26/2008	1030	23.2	NA	NA	NA	NA	NA	0	17
2008	7/27/2008	1030	23.1	NA	NA	NA	NA	NA	0	17
2008	7/28/2008	1020	23.2	0	0.58	0	1	ISCO	0	17
2008	7/29/2008	1020	22.8	NA	NA	NA	NA	NA	0	17
2008	7/30/2008	1020	22.9	NA	NA	NA	NA	NA	0	17
2008	7/31/2008	1020	22.9	30	13.86	14	38	ISCO	0	17
2008	8/1/2008	1020	23	NA	NA	NA	NA	NA	0	17
2008	8/2/2008	1030	22.7	NA	NA	NA	NA	NA	0	17
2008	8/3/2008	1030	22.9	NA	NA	NA	NA	NA	0	17
2008	8/4/2008	1030	23.1	0	0	0	0	ISCO	0	17
2008	8/5/2008	1040	23.2	NA	NA	NA	NA	NA	0	17
2008	8/6/2008	1040	23.1	NA	NA	NA	NA	NA	0	17
2008	8/7/2008	1030	23.1	NA	NA	NA	NA	NA	0	17
2008	8/8/2008	1030	22.7	NA	NA	NA	NA	NA	0	17
2008	8/9/2008	1030	22.2	NA	NA	NA	NA	NA	0	17
2008	8/10/2008	1040	22.5	NA	NA	NA	NA	NA	0	17
2008	8/11/2008	1040	22.9	1	0.58	0	1	ISCO	0	17
2008	8/12/2008	1030	23.2	NA	NA	NA	NA	NA	0	17
2008	8/13/2008	1030	23.3	NA	NA	NA	NA	NA	0	17
2008	8/14/2008	1030	23.6	NA	NA	NA	NA	NA	0	17
2008	8/15/2008	1030	23.7	NA	NA	NA	NA	NA	0	17
2008	8/16/2008	1040	23.7	NA	NA	NA	NA	NA	0	17
2008	8/17/2008	1040	23.1	6	5.69	1	12	ISCO	0	17
2008	8/18/2008	1040	22.4	NA	NA	NA	NA	NA	0	17
2008	8/19/2008	1040	21.9	NA	NA	NA	NA	NA	0	17
2008	8/20/2008	1260	21.5	NA	NA	NA	NA	NA	0	17
2008	8/21/2008	1520	21.8	NA	NA	NA	NA	NA	0	17
2008	8/22/2008	1520	22.2	NA	NA	NA	NA	NA	0	17
2008	8/23/2008	1460	22.4	NA	NA	NA	NA	NA	0	17
2008	8/24/2008	1340	22.4	NA	NA	NA	NA	NA	0	17
2008	8/25/2008	1220	22.1	2	1	1	3	ISCO	0	17
2008	8/26/2008	1100	21.7	NA	NA	NA	NA	NA	0	17
2008	8/27/2008	1020	21.7	NA	NA	NA	NA	NA	0	17
2008	8/28/2008	1020	22.2	NA	NA	NA	NA	NA	0	17
2008	8/29/2008	1010	22.5	NA	NA	NA	NA	NA	0	17
2008	8/30/2008	1020	21.7	NA	NA	NA	NA	NA	0	17
2008	8/31/2008	1020	20.3	NA	NA	NA	NA	NA	0	17
2008	9/1/2008	1020	20.2	NA	NA	NA	NA	NA	0	17
2008	9/2/2008	1020	20.7	4	2.52	1	6	GRAB	0	17
2008	9/3/2008	1030	20.8	NA	NA	NA	NA	NA	0	17
2008	9/4/2008	1020	20.9	NA	NA	NA	NA	NA	0	17
2008	9/5/2008	1030	21	NA	NA	NA	NA	NA	0	17
2008	9/6/2008	1020	21.3	NA	NA	NA	NA	NA	0	17
2008	9/7/2008	1020	21	NA	NA	NA	NA	NA	0	17
2008	9/8/2008	1030	21.1	NA	NA	NA	NA	NA	0	17
2008	9/9/2008	1030	20.8	5	4.04	1	9	ISCO	0	17
2008	9/10/2008	1030	20.5	NA	NA	NA	NA	NA	0	17
2008	9/11/2008	1030	20.4	NA	NA	NA	NA	NA	0	17
2008	9/12/2008	1030	20.4	NA	NA	NA	NA	NA	0	17
2008	9/13/2008	1020	20.1	NA	NA	NA	NA	NA	0	17
2008	9/14/2008	1020	20.2	NA	NA	NA	NA	NA	0	17
2008	9/15/2008	1020	20.2	39	20.13	20	60	ISCO	0	17
2008	9/16/2008	1020	20.2	NA	NA	NA	NA	NA	0	17
2008	9/17/2008	1030	19.5	NA	NA	NA	NA	NA	0	17
2008	9/18/2008	1020	18.9	34	3.46	32	38	ISCO	0	17
2008	9/19/2008	1020	18.1	NA	NA	NA	NA	NA	0	17
2008	9/20/2008	1020	17.7	NA	NA	NA	NA	NA	0	17
2008	9/21/2008	1020	17.6	NA	NA	NA	NA	NA	0	17
2008	9/22/2008	1020	17.5	NA	NA	NA	NA	NA	0	17
2008	9/23/2008	1020	17.8	NA	NA	NA	NA	NA	0	17
2008	9/24/2008	1020	17.9	NA	NA	NA	NA	NA	0	17
2008	9/25/2008	1020	17.8	NA	NA	NA	NA	NA	0	17
2008	9/26/2008	1020	17.8	NA	NA	NA	NA	NA	0	17
2008	9/27/2008	1020	17.8	NA	NA	NA	NA	NA	0	17
2008	9/28/2008	1030	17.9	NA	NA	NA	NA	NA	0	17
2008	9/29/2008	1020	17.9	NA	NA	NA	NA	NA	0	17
2008	9/30/2008	1060	17.7	NA	NA	NA	NA	NA	0	17
2008	10/1/2008	1310	17.2	NA	NA	NA	NA	NA	0	17
2008	10/2/2008	1320	16.5	NA	NA	NA	NA	NA	0	17
2008	10/3/2008	1320	15.7	NA	NA	NA	NA	NA	0	17
2008	10/4/2008	1320	15.3	NA	NA	NA	NA	NA	0	17
2008	10/5/2008	1320	15.6	NA	NA	NA	NA	NA	0	17
2008	10/6/2008	1320	15.9	NA	NA	NA	NA	NA	0	17
2008	10/7/2008	1310	15.8	NA	NA	NA	NA	NA	0	17
2008	10/8/2008	1310	15.5	NA	NA	NA	NA	NA	0	17
2008	10/9/2008	1320	14.7	NA	NA	NA	NA	NA	0	17
2008	10/10/2008	1320	14	NA	NA	NA	NA	NA	0	17
2008	10/11/2008	1330	13.7	NA	NA	NA	NA	NA	0	17
2008	10/12/2008	1340	13.7	NA	NA	NA	NA	NA	0	17
2008	10/13/2008	1330	13.9	NA	NA	NA	NA	NA	0	17
2008	10/14/2008	1330	14.2	NA	NA	NA	NA	NA	0	17
2008	10/15/2008	1330	14.1	NA	NA	NA	NA	NA	0	17
2008	10/16/2008	1330	14.1	NA	NA	NA	NA	NA	0	17
2008	10/17/2008	1320	14.1	NA	NA	NA	NA	NA	0	17
2008	10/18/2008	1320	14.1	NA	NA	NA	NA	NA	0	17
2008	10/19/2008	1330	13.8	NA	NA	NA	NA	NA	0	17
2008	10/20/2008	1330	13.3	NA	NA	NA	NA	NA	0	17
2008	10/21/2008	1330	13.1	NA	NA	NA	NA	NA	0	17
2008	10/22/2008	1330	12.8	NA	NA	NA	NA	NA	0	17
2008	10/23/2008	1330	12.8	NA	NA	NA	NA	NA	0	17
2008	10/24/2008	1320	12.6	NA	NA	NA	NA	NA	0	17
2008	10/25/2008	1330	12.6	NA	NA	NA	NA	NA	0	17
2008	10/26/2008	1330	12.7	NA	NA	NA	NA	NA	0	17
2008	10/27/2008	1320	12.5	NA	NA	NA	NA	NA	0	17
2008	10/28/2008	1320	12.3	NA	NA	NA	NA	NA	0	17
2008	10/29/2008	1320	12.1	NA	NA	NA	NA	NA	0	17
2008	10/30/2008	1320	12	NA	NA	NA	NA	NA	0	17
2008	10/31/2008	1320	11.6	NA	NA	NA	NA	NA	0	17
2008	11/1/2008	1330	11.3	NA	NA	NA	NA	NA	0	17
2008	11/2/2008	1320	11	NA	NA	NA	NA	NA	0	17
2008	11/3/2008	1320	10.6	NA	NA	NA	NA	NA	0	17
2008	11/4/2008	1330	9.9	NA	NA	NA	NA	NA	0	17
2008	11/5/2008	1330	9.5	NA	NA	NA	NA	NA	0	17
2008	11/6/2008	1340	9.8	NA	NA	NA	NA	NA	0	17
2008	11/7/2008	1340	10.2	NA	NA	NA	NA	NA	0	17
2008	11/8/2008	1330	10.3	NA	NA	NA	NA	NA	0	17
2008	11/9/2008	1330	9.9	NA	NA	NA	NA	NA	0	17
2008	11/10/2008	1330	10.1	NA	NA	NA	NA	NA	0	17
2008	11/11/2008	1330	9.9	NA	NA	NA	NA	NA	0	17
2008	11/12/2008	1330	10.4	NA	NA	NA	NA	NA	0	17
2008	11/13/2008	1330	10.8	NA	NA	NA	NA	NA	0	17
2008	11/14/2008	1330	10.3	NA	NA	NA	NA	NA	0	17
2008	11/15/2008	1330	10.1	NA	NA	NA	NA	NA	0	17
2008	11/16/2008	1330	10	NA	NA	NA	NA	NA	0	17
2008	11/17/2008	1330	9.9	NA	NA	NA	NA	NA	0	17
2008	11/18/2008	1330	9.8	NA	NA	NA	NA	NA	0	17
2008	11/19/2008	1330	9.6	NA	NA	NA	NA	NA	0	17
2008	11/20/2008	1330	9.1	NA	NA	NA	NA	NA	0	17
2008	11/21/2008	1330	8.7	NA	NA	NA	NA	NA	0	17
2008	11/22/2008	1330	8.5	NA	NA	NA	NA	NA	0	17
2008	11/23/2008	1330	8.5	NA	NA	NA	NA	NA	0	17
2008	11/24/2008	1330	8.4	NA	NA	NA	NA	NA	0	17
2008	11/25/2008	1330	8.4	NA	NA	NA	NA	NA	0	17
2008	11/26/2008	1330	8.5	NA	NA	NA	NA	NA	0	17
2008	11/27/2008	1330	8.4	NA	NA	NA	NA	NA	0	17
2008	11/28/2008	1330	8.1	NA	NA	NA	NA	NA	0	17
2008	11/29/2008	1330	8.2	NA	NA	NA	NA	NA	0	17
2008	11/30/2008	1330	8.2	NA	NA	NA	NA	NA	0	17
2008	12/1/2008	1330	8	NA	NA	NA	NA	NA	0	17
2008	12/2/2008	1330	8	NA	NA	NA	NA	NA	0	17
2008	12/3/2008	1320	7.5	NA	NA	NA	NA	NA	0	17
2008	12/4/2008	1330	7.3	NA	NA	NA	NA	NA	0	17
2008	12/5/2008	1330	7	NA	NA	NA	NA	NA	0	17
2008	12/6/2008	1330	7	NA	NA	NA	NA	NA	0	17
2008	12/7/2008	1330	6.7	NA	NA	NA	NA	NA	0	17
2008	12/8/2008	1330	6.7	NA	NA	NA	NA	NA	0	17
2008	12/9/2008	1340	6.5	NA	NA	NA	NA	NA	0	17
2008	12/10/2008	1340	6.5	NA	NA	NA	NA	NA	0	17
2008	12/11/2008	1340	6.4	NA	NA	NA	NA	NA	0	17
2008	12/12/2008	1340	6.1	NA	NA	NA	NA	NA	0	17
2008	12/13/2008	1340	5.6	NA	NA	NA	NA	NA	0	17
2008	12/14/2008	1340	5.6	NA	NA	NA	NA	NA	0	17
2008	12/15/2008	1340	5.2	NA	NA	NA	NA	NA	0	17
2008	12/16/2008	1330	4.7	NA	NA	NA	NA	NA	0	17
2008	12/17/2008	1340	4.4	NA	NA	NA	NA	NA	0	17
2008	12/18/2008	1330	4.4	NA	NA	NA	NA	NA	0	17
2008	12/19/2008	1320	4.5	NA	NA	NA	NA	NA	0	17
2008	12/20/2008	1330	4.7	NA	NA	NA	NA	NA	0	17
2008	12/21/2008	1330	4.8	NA	NA	NA	NA	NA	0	17
2008	12/22/2008	1330	4.5	NA	NA	NA	NA	NA	0	17
2008	12/23/2008	1320	4.2	NA	NA	NA	NA	NA	0	17
2008	12/24/2008	1320	4.3	NA	NA	NA	NA	NA	0	17
2008	12/25/2008	1330	4.3	NA	NA	NA	NA	NA	0	17
2008	12/26/2008	1320	4.3	NA	NA	NA	NA	NA	0	17
2008	12/27/2008	1320	4.4	NA	NA	NA	NA	NA	0	17
2008	12/28/2008	1330	4.5	NA	NA	NA	NA	NA	0	17
2008	12/29/2008	1340	4.9	NA	NA	NA	NA	NA	0	17
2008	12/30/2008	1330	5	NA	NA	NA	NA	NA	0	17
2008	12/31/2008	1330	4.8	NA	NA	NA	NA	NA	0	17
2009	1/1/2009	1330	4.8	NA	NA	NA	NA	NA	0	18
2009	1/2/2009	1340	4.7	NA	NA	NA	NA	NA	0	18
2009	1/3/2009	1330	4	NA	NA	NA	NA	NA	0	18
2009	1/4/2009	1320	3.5	NA	NA	NA	NA	NA	0	18
2009	1/5/2009	1320	4.3	NA	NA	NA	NA	NA	0	18
2009	1/6/2009	1330	4.7	NA	NA	NA	NA	NA	0	18
2009	1/7/2009	1330	4.8	NA	NA	NA	NA	NA	0	18
2009	1/8/2009	1330	4.6	NA	NA	NA	NA	NA	0	18
2009	1/9/2009	1330	4.2	NA	NA	NA	NA	NA	0	18
2009	1/10/2009	1330	3.8	NA	NA	NA	NA	NA	0	18
2009	1/11/2009	1330	3.6	NA	NA	NA	NA	NA	0	18
2009	1/12/2009	1330	3.8	NA	NA	NA	NA	NA	0	18
2009	1/13/2009	1330	4	NA	NA	NA	NA	NA	0	18
2009	1/14/2009	1320	3.9	NA	NA	NA	NA	NA	0	18
2009	1/15/2009	1320	3.7	NA	NA	NA	NA	NA	0	18
2009	1/16/2009	1310	3.8	NA	NA	NA	NA	NA	0	18
2009	1/17/2009	1320	3.9	NA	NA	NA	NA	NA	0	18
2009	1/18/2009	1320	4	NA	NA	NA	NA	NA	0	18
2009	1/19/2009	1320	4	NA	NA	NA	NA	NA	0	18
2009	1/20/2009	1330	4	NA	NA	NA	NA	NA	0	18
2009	1/21/2009	1330	3.9	NA	NA	NA	NA	NA	0	18
2009	1/22/2009	1320	3.9	NA	NA	NA	NA	NA	0	18
2009	1/23/2009	1330	4.6	NA	NA	NA	NA	NA	0	18
2009	1/24/2009	1330	4.3	NA	NA	NA	NA	NA	0	18
2009	1/25/2009	1320	4	NA	NA	NA	NA	NA	0	18
2009	1/26/2009	1320	3.8	NA	NA	NA	NA	NA	0	18
2009	1/27/2009	1320	4	NA	NA	NA	NA	NA	0	18
2009	1/28/2009	1330	4.5	NA	NA	NA	NA	NA	0	18
2009	1/29/2009	1330	4.4	NA	NA	NA	NA	NA	0	18
2009	1/30/2009	1330	4.5	NA	NA	NA	NA	NA	0	18
2009	1/31/2009	1330	4.6	NA	NA	NA	NA	NA	0	18
2009	2/1/2009	1330	4.5	NA	NA	NA	NA	NA	0	18
2009	2/2/2009	1330	4.7	NA	NA	NA	NA	NA	0	18
2009	2/3/2009	1330	5	NA	NA	NA	NA	NA	0	18
2009	2/4/2009	1330	5.2	NA	NA	NA	NA	NA	0	18
2009	2/5/2009	1330	4.9	NA	NA	NA	NA	NA	0	18
2009	2/6/2009	1330	5.2	NA	NA	NA	NA	NA	0	18
2009	2/7/2009	1330	5.2	NA	NA	NA	NA	NA	0	18
2009	2/8/2009	1330	4.9	NA	NA	NA	NA	NA	0	18
2009	2/9/2009	1330	4.5	NA	NA	NA	NA	NA	0	18
2009	2/10/2009	1330	4.2	NA	NA	NA	NA	NA	0	18
2009	2/11/2009	1330	4	NA	NA	NA	NA	NA	0	18
2009	2/12/2009	1330	4.5	NA	NA	NA	NA	NA	0	18
2009	2/13/2009	1320	4	NA	NA	NA	NA	NA	0	18
2009	2/14/2009	1320	4.4	NA	NA	NA	NA	NA	0	18
2009	2/15/2009	1320	4.8	NA	NA	NA	NA	NA	0	18
2009	2/16/2009	1320	5.2	NA	NA	NA	NA	NA	0	18
2009	2/17/2009	1320	5.3	NA	NA	NA	NA	NA	0	18
2009	2/18/2009	1320	5.3	NA	NA	NA	NA	NA	0	18
2009	2/19/2009	1320	5.7	NA	NA	NA	NA	NA	0	18
2009	2/20/2009	1320	5.9	NA	NA	NA	NA	NA	0	18
2009	2/21/2009	1320	6.1	NA	NA	NA	NA	NA	0	18
2009	2/22/2009	1320	5.7	NA	NA	NA	NA	NA	0	18
2009	2/23/2009	1360	6	NA	NA	NA	NA	NA	0	18
2009	2/24/2009	1330	6.4	NA	NA	NA	NA	NA	0	18
2009	2/25/2009	1320	6.3	NA	NA	NA	NA	NA	0	18
2009	2/26/2009	1330	6.2	NA	NA	NA	NA	NA	0	18
2009	2/27/2009	1330	6.6	NA	NA	NA	NA	NA	0	18
2009	2/28/2009	1400	7	NA	NA	NA	NA	NA	0	18
2009	3/1/2009	1750	6.3	NA	NA	NA	NA	NA	0	18
2009	3/2/2009	1760	6.1	NA	NA	NA	NA	NA	0	18
2009	3/3/2009	1770	6.1	NA	NA	NA	NA	NA	0	18
2009	3/4/2009	1770	5.9	NA	NA	NA	NA	NA	0	18
2009	3/5/2009	1780	5.9	NA	NA	NA	NA	NA	0	18
2009	3/6/2009	1770	6.8	NA	NA	NA	NA	NA	0	18
2009	3/7/2009	1770	7.2	NA	NA	NA	NA	NA	0	18
2009	3/7/2009	1770	7.2	NA	NA	NA	NA	NA	0	18
2009	3/9/2009	1750	7	NA	NA	NA	NA	NA	0	18
2009	3/10/2009	1760	7.1	NA	NA	NA	NA	NA	0	18
2009	3/11/2009	1760	7.3	NA	NA	NA	NA	NA	0	18
2009	3/12/2009	1760	7.6	NA	NA	NA	NA	NA	0	18
2009	3/13/2009	1750	7.9	NA	NA	NA	NA	NA	0	18
2009	3/14/2009	1760	7.7	NA	NA	NA	NA	NA	0	18
2009	3/15/2009	1750	6.7	NA	NA	NA	NA	NA	0	18
2009	3/16/2009	1760	7	NA	NA	NA	NA	NA	0	18
2009	3/17/2009	1760	7.4	NA	NA	NA	NA	NA	0	18
2009	3/18/2009	1750	8.4	NA	NA	NA	NA	NA	0	18
2009	3/19/2009	1750	8.8	NA	NA	NA	NA	NA	0	18
2009	3/20/2009	1750	9	NA	NA	NA	NA	NA	0	18
2009	3/21/2009	1750	8.7	NA	NA	NA	NA	NA	0	18
2009	3/22/2009	1750	7.5	NA	NA	NA	NA	NA	0	18
2009	3/23/2009	1750	7.7	NA	NA	NA	NA	NA	0	18
2009	3/24/2009	1760	8.9	NA	NA	NA	NA	NA	0	18
2009	3/25/2009	1760	8.7	NA	NA	NA	NA	NA	0	18
2009	3/26/2009	1750	8.9	NA	NA	NA	NA	NA	0	18
2009	3/27/2009	1740	10.1	NA	NA	NA	NA	NA	0	18
2009	3/28/2009	1760	10.1	NA	NA	NA	NA	NA	0	18
2009	3/29/2009	1760	9.6	NA	NA	NA	NA	NA	0	18
2009	3/30/2009	1750	9.8	NA	NA	NA	NA	NA	0	18
2009	3/31/2009	1740	9.9	NA	NA	NA	NA	NA	0	18
2009	4/1/2009	1660	10.1	NA	NA	NA	NA	NA	0	18
2009	4/2/2009	1600	9.8	NA	NA	NA	NA	NA	0	18
2009	4/3/2009	1600	9.5	NA	NA	NA	NA	NA	0	18
2009	4/4/2009	1600	10	NA	NA	NA	NA	NA	0	18
2009	4/5/2009	1600	10.4	NA	NA	NA	NA	NA	0	18
2009	4/6/2009	1600	10.7	NA	NA	NA	NA	NA	0	18
2009	4/7/2009	1600	10.9	NA	NA	NA	NA	NA	0	18
2009	4/8/2009	1600	10.3	NA	NA	NA	NA	NA	0	18
2009	4/9/2009	1600	10	NA	NA	NA	NA	NA	0	18
2009	4/10/2009	1610	9.5	NA	NA	NA	NA	NA	0	18
2009	4/11/2009	1610	10.8	NA	NA	NA	NA	NA	0	18
2009	4/12/2009	1610	11.4	NA	NA	NA	NA	NA	0	18
2009	4/13/2009	1610	11.4	NA	NA	NA	NA	NA	0	18
2009	4/14/2009	1610	11.2	NA	NA	NA	NA	NA	0	18
2009	4/15/2009	1600	11.3	NA	NA	NA	NA	NA	0	18
2009	4/16/2009	1590	11.7	NA	NA	NA	NA	NA	0	18
2009	4/17/2009	1600	11.8	NA	NA	NA	NA	NA	0	18
2009	4/18/2009	1600	12.5	NA	NA	NA	NA	NA	0	18
2009	4/19/2009	1600	13	NA	NA	NA	NA	NA	0	18
2009	4/20/2009	1600	13.3	NA	NA	NA	NA	NA	0	18
2009	4/21/2009	1590	13.9	NA	NA	NA	NA	NA	0	18
2009	4/22/2009	1600	14.3	NA	NA	NA	NA	NA	0	18
2009	4/23/2009	1600	14.2	NA	NA	NA	NA	NA	0	18
2009	4/24/2009	1600	14.6	NA	NA	NA	NA	NA	0	18
2009	4/25/2009	1590	14.2	NA	NA	NA	NA	NA	0	18
2009	4/26/2009	1600	14.2	NA	NA	NA	NA	NA	0	18
2009	4/27/2009	1600	13.4	NA	NA	NA	NA	NA	0	18
2009	4/28/2009	1600	13.3	NA	NA	NA	NA	NA	0	18
2009	4/29/2009	1600	13.5	NA	NA	NA	NA	NA	0	18
2009	4/30/2009	1600	13.8	32	8.96	22	38	ISCO	0	18
2009	5/1/2009	1510	12.8	NA	NA	NA	NA	NA	0	18
2009	5/2/2009	1500	12.3	NA	NA	NA	NA	NA	0	18
2009	5/3/2009	1630	12.7	NA	NA	NA	NA	NA	0	18
2009	5/4/2009	1630	12.6	36	2	34	38	ISCO	0	18
2009	5/5/2009	1770	13.1	NA	NA	NA	NA	NA	0	18
2009	5/6/2009	1610	14.4	NA	NA	NA	NA	NA	0	18
2009	5/7/2009	1580	14.6	67	14.74	56	84	ISCO	0	18
2009	5/8/2009	1530	15.1	NA	NA	NA	NA	NA	0	18
2009	5/9/2009	1480	15.6	NA	NA	NA	NA	NA	0	18
2009	5/10/2009	1430	15.8	NA	NA	NA	NA	NA	0	18
2009	5/11/2009	1430	15.9	27	4.51	22	31	ISCO	0	18
2009	5/12/2009	1430	15.7	NA	NA	NA	NA	NA	0	18
2009	5/13/2009	1420	15.8	NA	NA	NA	NA	NA	0	18
2009	5/14/2009	1420	15.6	47	37.58	23	90	GRAB	0	18
2009	5/15/2009	1420	16.1	NA	NA	NA	NA	NA	0	18
2009	5/16/2009	1430	17.1	NA	NA	NA	NA	NA	0	18
2009	5/17/2009	1430	17.5	NA	NA	NA	NA	NA	0	18
2009	5/18/2009	1430	17.9	7	7.23	2	15	GRAB	0	18
2009	5/19/2009	1440	17.4	NA	NA	NA	NA	NA	0	18
2009	5/20/2009	1440	18.2	NA	NA	NA	NA	NA	0	18
2009	5/21/2009	1430	18.1	36	5.69	30	41	ISCO	0	18
2009	5/22/2009	1430	19	NA	NA	NA	NA	NA	0	18
2009	5/23/2009	1430	18.9	NA	NA	NA	NA	NA	0	18
2009	5/24/2009	1430	19	NA	NA	NA	NA	NA	0	18
2009	5/25/2009	1420	19.1	NA	NA	NA	NA	NA	0	18
2009	5/26/2009	1430	19.3	9	6.66	5	17	ISCO	0	18
2009	5/27/2009	1430	19.7	NA	NA	NA	NA	NA	0	18
2009	5/28/2009	1440	20	13	12.22	2	26	ISCO	0	18
2009	5/29/2009	1450	20.4	NA	NA	NA	NA	NA	0	18
2009	5/30/2009	1440	20.5	NA	NA	NA	NA	NA	0	18
2009	5/31/2009	1440	19.6	NA	NA	NA	NA	NA	0	18
2009	6/1/2009	1520	19.4	21	10.41	13	33	ISCO	0	18
2009	6/2/2009	1520	20.2	NA	NA	NA	NA	NA	0	18
2009	6/3/2009	1520	18.9	NA	NA	NA	NA	NA	0	18
2009	6/4/2009	1540	18.9	32	18.77	12	49	ISCO	0	18
2009	6/5/2009	1540	18.7	NA	NA	NA	NA	NA	0	18
2009	6/6/2009	1540	19.2	NA	NA	NA	NA	NA	0	18
2009	6/7/2009	1530	20.2	NA	NA	NA	NA	NA	0	18
2009	6/8/2009	1510	20.5	9	9.45	2	20	ISCO	0	18
2009	6/9/2009	1510	20	NA	NA	NA	NA	NA	0	18
2009	6/10/2009	1520	19.8	NA	NA	NA	NA	NA	0	18
2009	6/11/2009	1530	19	30	5.51	25	36	ISCO	0	18
2009	6/12/2009	1540	19	NA	NA	NA	NA	NA	0	18
2009	6/13/2009	1540	19	NA	NA	NA	NA	NA	0	18
2009	6/14/2009	1540	19.2	NA	NA	NA	NA	NA	0	18
2009	6/15/2009	1530	19.5	27	9.07	19	37	ISCO	0	18
2009	6/16/2009	1530	20.8	NA	NA	NA	NA	NA	0	18
2009	6/17/2009	1530	21.5	NA	NA	NA	NA	NA	0	18
2009	6/18/2009	1530	21.5	20	16.74	10	39	ISCO	0	18
2009	6/19/2009	1530	21	NA	NA	NA	NA	NA	0	18
2009	6/20/2009	1530	20.8	NA	NA	NA	NA	NA	0	18
2009	6/21/2009	1520	20.2	NA	NA	NA	NA	NA	0	18
2009	6/22/2009	1510	20.7	23	9.61	13	32	ISCO	0	18
2009	6/23/2009	1510	21.1	NA	NA	NA	NA	NA	0	18
2009	6/24/2009	1510	21.7	NA	NA	NA	NA	NA	0	18
2009	6/25/2009	1520	21.8	6	3	3	9	ISCO	0	18
2009	6/26/2009	1520	21.8	NA	NA	NA	NA	NA	0	18
2009	6/27/2009	1510	22.1	NA	NA	NA	NA	NA	0	18
2009	6/28/2009	1510	22.6	NA	NA	NA	NA	NA	0	18
2009	6/29/2009	1510	22.6	1	1	0	2	ISCO	0	18
2009	6/30/2009	1510	22.6	NA	NA	NA	NA	NA	0	18
2009	7/1/2009	1420	22.7	NA	NA	NA	NA	NA	0	18
2009	7/2/2009	1290	23	1	1	0	2	GRAB	0	18
2009	7/3/2009	1180	22.3	NA	NA	NA	NA	NA	0	18
2009	7/4/2009	1060	23.7	NA	NA	NA	NA	NA	0	18
2009	7/5/2009	1000	23.5	NA	NA	NA	NA	NA	0	18
2009	7/6/2009	998	23	4	0	4	4	ISCO	0	18
2009	7/7/2009	1000	22.5	NA	NA	NA	NA	NA	0	18
2009	7/8/2009	1000	22.3	NA	NA	NA	NA	NA	0	18
2009	7/9/2009	999	22.4	5	2.89	3	8	ISCO	0	18
2009	7/10/2009	1010	22.5	NA	NA	NA	NA	NA	0	18
2009	7/11/2009	1000	22.8	NA	NA	NA	NA	NA	0	18
2009	7/12/2009	1010	22.3	NA	NA	NA	NA	NA	0	18
2009	7/13/2009	1000	22.7	4	2.08	2	6	ISCO	0	18
2009	7/14/2009	1000	23.3	NA	NA	NA	NA	NA	0	18
2009	7/15/2009	1000	23.8	NA	NA	NA	NA	NA	0	18
2009	7/16/2009	1000	23.9	0	0	0	0	ISCO	0	18
2009	7/17/2009	1000	24.1	NA	NA	NA	NA	NA	0	18
2009	7/18/2009	1000	24	NA	NA	NA	NA	NA	0	18
2009	7/19/2009	1000	24.2	NA	NA	NA	NA	NA	0	18
2009	7/20/2009	1000	24.3	1	1	0	2	ISCO	0	18
2009	7/21/2009	997	24.2	NA	NA	NA	NA	NA	0	18
2009	7/22/2009	999	24	NA	NA	NA	NA	NA	0	18
2009	7/23/2009	999	24.1	15	2.89	13	18	ISCO	0	18
2009	7/24/2009	995	24.3	NA	NA	NA	NA	NA	0	18
2009	7/25/2009	994	24.4	NA	NA	NA	NA	NA	0	18
2009	7/26/2009	994	24.6	NA	NA	NA	NA	NA	0	18
2009	7/27/2009	996	24.7	1	0.58	0	1	ISCO	0	18
2009	7/28/2009	996	25.1	NA	NA	NA	NA	NA	0	18
2009	7/29/2009	996	25.1	NA	NA	NA	NA	NA	0	18
2009	7/30/2009	995	24.9	5	1.15	4	6	ISCO	0	18
2009	7/31/2009	992	24.7	NA	NA	NA	NA	NA	0	18
2009	8/1/2009	991	24.7	NA	NA	NA	NA	NA	0	18
2009	8/2/2009	991	23.6	NA	NA	NA	NA	NA	0	18
2009	8/3/2009	991	24.2	1	0.58	1	2	ISCO	0	18
2009	8/4/2009	991	23.7	NA	NA	NA	NA	NA	0	18
2009	8/5/2009	995	23.3	NA	NA	NA	NA	NA	0	18
2009	8/6/2009	1000	21.7	4	2.08	2	6	ISCO	0	18
2009	8/7/2009	996	20.7	NA	NA	NA	NA	NA	0	18
2009	8/8/2009	994	22.3	NA	NA	NA	NA	NA	0	18
2009	8/9/2009	993	22.8	NA	NA	NA	NA	NA	0	18
2009	8/10/2009	993	23.3	1	0.58	1	2	ISCO	0	18
2009	8/11/2009	994	23.3	NA	NA	NA	NA	NA	0	18
2009	8/12/2009	994	23	NA	NA	NA	NA	NA	0	18
2009	8/13/2009	994	22.4	4	1	3	5	ISCO	0	18
2009	8/14/2009	993	22.1	NA	NA	NA	NA	NA	0	18
2009	8/15/2009	995	22.2	NA	NA	NA	NA	NA	0	18
2009	8/16/2009	997	22.3	NA	NA	NA	NA	NA	0	18
2009	8/17/2009	999	22.6	5	1	4	6	ISCO	0	18
2009	8/18/2009	997	23.1	NA	NA	NA	NA	NA	0	18
2009	8/19/2009	996	23.2	NA	NA	NA	NA	NA	0	18
2009	8/20/2009	998	23.1	9	4.04	5	13	ISCO	0	18
2009	8/21/2009	997	23	NA	NA	NA	NA	NA	0	18
2009	8/22/2009	997	22.7	NA	NA	NA	NA	NA	0	18
2009	8/23/2009	995	22.3	NA	NA	NA	NA	NA	0	18
2009	8/24/2009	996	22	2	1.15	1	3	ISCO	0	18
2009	8/25/2009	996	21.9	NA	NA	NA	NA	NA	0	18
2009	8/26/2009	995	22	NA	NA	NA	NA	NA	0	18
2009	8/27/2009	996	22	9	1.15	8	10	ISCO	0	18
2009	8/28/2009	998	20.9	NA	NA	NA	NA	NA	0	18
2009	8/29/2009	999	21.4	NA	NA	NA	NA	NA	0	18
2009	8/30/2009	998	21.7	NA	NA	NA	NA	NA	0	18
2009	8/31/2009	994	21.4	NA	NA	NA	NA	NA	0	18
2009	9/1/2009	994	20.9	NA	NA	NA	NA	NA	0	18
2009	9/2/2009	993	21	NA	NA	NA	NA	NA	0	18
2009	9/3/2009	1000	20.9	NA	NA	NA	NA	NA	0	18
2009	9/4/2009	1010	20.9	NA	NA	NA	NA	NA	0	18
2009	9/5/2009	993	20.1	NA	NA	NA	NA	NA	0	18
2009	9/6/2009	992	19.7	NA	NA	NA	NA	NA	0	18
2009	9/7/2009	995	19.7	NA	NA	NA	NA	NA	0	18
2009	9/8/2009	995	19.9	0	0	0	0	ISCO	0	18
2009	9/9/2009	992	20.2	NA	NA	NA	NA	NA	0	18
2009	9/10/2009	992	20.4	0	0	0	0	GRAB	0	18
2009	9/11/2009	991	20.6	NA	NA	NA	NA	NA	0	18
2009	9/12/2009	997	20.5	NA	NA	NA	NA	NA	0	18
2009	9/13/2009	995	19.4	NA	NA	NA	NA	NA	0	18
2009	9/14/2009	993	18.7	0	0	0	0	ISCO	0	18
2009	9/15/2009	993	19.5	NA	NA	NA	NA	NA	0	18
2009	9/16/2009	991	19.5	NA	NA	NA	NA	NA	0	18
2009	9/17/2009	990	19.5	0	0	0	0	ISCO	0	18
2009	9/18/2009	991	19.9	NA	NA	NA	NA	NA	0	18
2009	9/19/2009	994	19.6	NA	NA	NA	NA	NA	0	18
2009	9/20/2009	992	19.4	NA	NA	NA	NA	NA	0	18
2009	9/21/2009	988	19.8	0	0	0	0	ISCO	0	18
2009	9/22/2009	989	19.7	NA	NA	NA	NA	NA	0	18
2009	9/23/2009	989	19.6	NA	NA	NA	NA	NA	0	18
2009	9/24/2009	994	19.4	0	0	0	0	ISCO	0	18
2009	9/25/2009	993	19.2	NA	NA	NA	NA	NA	0	18
2009	9/26/2009	998	19.2	NA	NA	NA	NA	NA	0	18
2009	9/27/2009	1010	19	NA	NA	NA	NA	NA	0	18
2009	9/28/2009	1010	18.3	0	0	0	0	ISCO	0	18
2009	9/29/2009	1000	16.9	NA	NA	NA	NA	NA	0	18
2009	9/30/2009	1050	15.5	5	1.53	3	6	ISCO	0	18
2009	10/1/2009	1290	16.3	0	0	0	0	ISCO	0	18
2009	10/2/2009	1290	16	NA	NA	NA	NA	NA	0	18
2009	10/3/2009	1290	15.4	NA	NA	NA	NA	NA	0	18
2009	10/4/2009	1300	14.6	NA	NA	NA	NA	NA	0	18
2009	10/5/2009	1290	14.7	NA	NA	NA	NA	NA	0	18
2009	10/6/2009	1290	15.1	0	0	0	0	ISCO	0	18
2009	10/7/2009	1290	15.2	NA	NA	NA	NA	NA	0	18
2009	10/8/2009	1300	15.2	NA	NA	NA	NA	NA	0	18
2009	10/9/2009	1290	15.1	NA	NA	NA	NA	NA	0	18
2009	10/10/2009	1290	15	NA	NA	NA	NA	NA	0	18
2009	10/11/2009	1300	14.8	NA	NA	NA	NA	NA	0	18
2009	10/12/2009	1300	14.2	0	0	0	0	GRAB	0	18
2009	10/13/2009	1300	13.4	NA	NA	NA	NA	NA	0	18
2009	10/14/2009	1290	12.8	NA	NA	NA	NA	NA	0	18
2009	10/15/2009	1290	13.4	NA	NA	NA	NA	NA	0	18
2009	10/16/2009	1290	13.9	NA	NA	NA	NA	NA	0	18
2009	10/17/2009	1290	14.1	NA	NA	NA	NA	NA	0	18
2009	10/18/2009	1290	13.9	NA	NA	NA	NA	NA	0	18
2009	10/19/2009	1290	13.4	NA	NA	NA	NA	NA	0	18
2009	10/20/2009	1300	13.3	0	0	0	0	ISCO	0	18
2009	10/21/2009	1290	13.2	NA	NA	NA	NA	NA	0	18
2009	10/22/2009	1290	13.2	NA	NA	NA	NA	NA	0	18
2009	10/23/2009	1300	13.1	NA	NA	NA	NA	NA	0	18
2009	10/24/2009	1300	12.9	NA	NA	NA	NA	NA	0	18
2009	10/25/2009	1300	12.6	NA	NA	NA	NA	NA	0	18
2009	10/26/2009	1300	12.3	NA	NA	NA	NA	NA	0	18
2009	10/27/2009	1310	11.7	NA	NA	NA	NA	GRAB	0	18
2009	10/28/2009	1310	11.3	NA	NA	NA	NA	NA	0	18
2009	10/29/2009	1310	11.3	NA	NA	NA	NA	NA	0	18
2009	10/30/2009	1300	11.8	NA	NA	NA	NA	NA	0	18
2009	10/31/2009	1310	11.8	NA	NA	NA	NA	NA	0	18
2009	11/1/2009	1290	11.9	NA	NA	NA	NA	NA	0	18
2009	11/2/2009	1300	11.4	NA	NA	NA	NA	NA	0	18
2009	11/3/2009	1300	11.3	NA	NA	NA	NA	NA	0	18
2009	11/4/2009	1300	11.3	NA	NA	NA	NA	NA	0	18
2009	11/5/2009	1300	11	NA	NA	NA	NA	NA	0	18
2009	11/6/2009	1300	10.4	NA	NA	NA	NA	NA	0	18
2009	11/7/2009	1300	10.3	NA	NA	NA	NA	NA	0	18
2009	11/8/2009	1300	10	NA	NA	NA	NA	NA	0	18
2009	11/9/2009	1300	9.6	NA	NA	NA	NA	NA	0	18
2009	11/10/2009	1300	9.5	NA	NA	NA	NA	NA	0	18
2009	11/11/2009	1300	9.7	NA	NA	NA	NA	NA	0	18
2009	11/12/2009	1300	9	NA	NA	NA	NA	NA	0	18
2009	11/13/2009	1300	9	NA	NA	NA	NA	NA	0	18
2009	11/14/2009	1300	8.9	NA	NA	NA	NA	NA	0	18
2009	11/15/2009	1300	8.7	NA	NA	NA	NA	NA	0	18
2009	11/16/2009	1310	8.8	NA	NA	NA	NA	NA	0	18
2009	11/17/2009	1330	8.5	0	0	0	0	ISCO	0	18
2009	11/18/2009	1330	8	NA	NA	NA	NA	NA	0	18
2009	11/19/2009	1330	8.2	NA	NA	NA	NA	NA	0	18
2009	11/20/2009	1330	8	NA	NA	NA	NA	NA	0	18
2009	11/21/2009	1330	7.5	NA	NA	NA	NA	NA	0	18
2009	11/22/2009	1330	7.6	NA	NA	NA	NA	NA	0	18
2009	11/23/2009	1330	7.8	0	0	0	0	ISCO	0	18
2009	11/24/2009	1320	7.8	NA	NA	NA	NA	NA	0	18
2009	11/25/2009	1330	7.7	NA	NA	NA	NA	NA	0	18
2009	11/26/2009	1330	7.6	NA	NA	NA	NA	NA	0	18
2009	11/27/2009	1320	7.2	NA	NA	NA	NA	NA	0	18
2009	11/28/2009	1320	6.7	NA	NA	NA	NA	NA	0	18
2009	11/29/2009	1320	6.9	NA	NA	NA	NA	NA	0	18
2009	11/30/2009	1320	6.8	NA	NA	NA	NA	NA	0	18
2009	12/1/2009	1320	6.6	0	0	0	0	ISCO	0	18
2009	12/2/2009	1320	6.4	NA	NA	NA	NA	NA	0	18
2009	12/3/2009	1320	6	NA	NA	NA	NA	NA	0	18
2009	12/4/2009	1320	5.8	NA	NA	NA	NA	NA	0	18
2009	12/5/2009	1320	5.5	NA	NA	NA	NA	NA	0	18
2009	12/6/2009	1320	5	NA	NA	NA	NA	NA	0	18
2009	12/7/2009	1320	4.6	NA	NA	NA	NA	NA	0	18
2009	12/8/2009	1320	4.2	0	0	0	0	GRAB	0	18
2009	12/9/2009	1320	4	NA	NA	NA	NA	NA	0	18
2009	12/10/2009	1320	3.8	NA	NA	NA	NA	NA	0	18
2009	12/11/2009	1330	3.9	NA	NA	NA	NA	NA	0	18
2009	12/12/2009	1320	4.3	NA	NA	NA	NA	NA	0	18
2009	12/13/2009	1310	4.5	NA	NA	NA	NA	NA	0	18
2009	12/14/2009	1310	4.5	NA	NA	NA	NA	NA	0	18
2009	12/15/2009	1310	4.4	0	0	0	0	ISCO	0	18
2009	12/16/2009	1320	4.6	NA	NA	NA	NA	NA	0	18
2009	12/17/2009	1320	4.9	NA	NA	NA	NA	NA	0	18
2009	12/18/2009	1320	4.9	NA	NA	NA	NA	NA	0	18
2009	12/19/2009	1320	4.7	NA	NA	NA	NA	NA	0	18
2009	12/20/2009	1320	4.7	NA	NA	NA	NA	NA	0	18
2009	12/21/2009	1320	4.5	NA	NA	NA	NA	NA	0	18
2009	12/22/2009	1320	3.7	NA	NA	NA	NA	NA	0	18
2009	12/23/2009	1320	3.7	NA	NA	NA	NA	NA	0	18
2009	12/24/2009	1320	3.8	NA	NA	NA	NA	NA	0	18
2009	12/25/2009	1310	3.7	NA	NA	NA	NA	NA	0	18
2009	12/26/2009	1320	3.6	NA	NA	NA	NA	NA	0	18
2009	12/27/2009	1320	4	NA	NA	NA	NA	NA	0	18
2009	12/28/2009	1320	3.7	NA	NA	NA	NA	NA	0	18
2009	12/29/2009	1320	3.1	0	0	0	0	ISCO	0	18
2009	12/30/2009	1320	3.3	NA	NA	NA	NA	NA	0	18
2009	12/31/2009	1320	3.5	NA	NA	NA	NA	NA	0	18
2010	1/1/2010	1330	4.2	NA	NA	NA	NA	NA	0	14
2010	1/2/2010	1320	3.9	NA	NA	NA	NA	NA	0	14
2010	1/3/2010	1340	3.9	NA	NA	NA	NA	NA	0	14
2010	1/4/2010	1330	3.9	NA	NA	NA	NA	NA	0	14
2010	1/5/2010	1330	4.3	0	0	0	0	ISCO	0	14
2010	1/6/2010	1320	4.3	NA	NA	NA	NA	NA	0	14
2010	1/7/2010	1320	4.5	NA	NA	NA	NA	NA	0	14
2010	1/8/2010	1320	4.7	NA	NA	NA	NA	NA	0	14
2010	1/9/2010	1320	4.6	NA	NA	NA	NA	NA	0	14
2010	1/10/2010	1320	4.6	NA	NA	NA	NA	NA	0	14
2010	1/11/2010	1320	5.1	NA	NA	NA	NA	NA	0	14
2010	1/12/2010	1320	4.9	0	0	0	0	ISCO	0	14
2010	1/13/2010	1330	4.4	NA	NA	NA	NA	NA	0	14
2010	1/14/2010	1320	4.6	NA	NA	NA	NA	NA	0	14
2010	1/15/2010	1320	4.7	NA	NA	NA	NA	NA	0	14
2010	1/16/2010	1320	4.9	NA	NA	NA	NA	NA	0	14
2010	1/17/2010	1320	4.9	NA	NA	NA	NA	NA	0	14
2010	1/18/2010	1320	4.3	NA	NA	NA	NA	NA	0	14
2010	1/19/2010	1320	4.2	0	0	0	0	ISCO	0	14
2010	1/20/2010	1320	4	NA	NA	NA	NA	NA	0	14
2010	1/21/2010	1320	3.9	NA	NA	NA	NA	NA	0	14
2010	1/22/2010	1320	4.5	NA	NA	NA	NA	NA	0	14
2010	1/23/2010	1320	4.6	NA	NA	NA	NA	NA	0	14
2010	1/24/2010	1320	4.4	NA	NA	NA	NA	NA	0	14
2010	1/25/2010	1320	4.3	NA	NA	NA	NA	NA	0	14
2010	1/26/2010	1330	4.7	NA	NA	NA	NA	NA	0	14
2010	1/27/2010	1330	5.4	NA	NA	NA	NA	NA	0	14
2010	1/28/2010	1310	5.5	NA	NA	NA	NA	NA	0	14
2010	1/29/2010	1310	5.8	NA	NA	NA	NA	NA	0	14
2010	1/30/2010	1310	5.7	NA	NA	NA	NA	NA	0	14
2010	1/31/2010	1310	5.9	NA	NA	NA	NA	NA	0	14
2010	2/1/2010	1310	5.8	0	0	0	0	ISCO	0	14
2010	2/2/2010	1320	5.8	NA	NA	NA	NA	NA	0	14
2010	2/3/2010	1320	5.4	NA	NA	NA	NA	NA	0	14
2010	2/4/2010	1320	5.8	NA	NA	NA	NA	NA	0	14
2010	2/5/2010	1320	5.3	NA	NA	NA	NA	NA	0	14
2010	2/6/2010	1320	6.1	NA	NA	NA	NA	NA	0	14
2010	2/7/2010	1320	6.2	NA	NA	NA	NA	NA	0	14
2010	2/8/2010	1320	6.3	NA	NA	NA	NA	NA	0	14
2010	2/9/2010	1370	6.3	0	0	0	0	ISCO	0	14
2010	2/10/2010	1330	5.8	NA	NA	NA	NA	NA	0	14
2010	2/11/2010	1330	6.3	NA	NA	NA	NA	NA	0	14
2010	2/12/2010	1330	5.8	NA	NA	NA	NA	NA	0	14
2010	2/13/2010	1330	6.6	NA	NA	NA	NA	NA	0	14
2010	2/14/2010	1330	6.4	NA	NA	NA	NA	NA	0	14
2010	2/15/2010	1330	6.5	NA	NA	NA	NA	NA	0	14
2010	2/16/2010	1330	7.3	0	0	0	0	ISCO	0	14
2010	2/17/2010	1330	7.2	NA	NA	NA	NA	NA	0	14
2010	2/18/2010	1330	7.4	NA	NA	NA	NA	NA	0	14
2010	2/19/2010	1330	7.2	NA	NA	NA	NA	NA	0	14
2010	2/20/2010	1330	7.1	NA	NA	NA	NA	NA	0	14
2010	2/21/2010	1330	7.1	NA	NA	NA	NA	NA	0	14
2010	2/22/2010	1330	6.8	NA	NA	NA	NA	NA	0	14
2010	2/23/2010	1330	6.5	0	0	0	0	ISCO	0	14
2010	2/24/2010	1330	6.2	NA	NA	NA	NA	NA	0	14
2010	2/25/2010	1330	6.9	NA	NA	NA	NA	NA	0	14
2010	2/26/2010	1330	6.7	NA	NA	NA	NA	NA	0	14
2010	2/27/2010	1330	6.3	NA	NA	NA	NA	NA	0	14
2010	2/28/2010	1390	7.3	NA	NA	NA	NA	NA	0	14
2010	3/1/2010	1740	7.4	NA	NA	NA	NA	NA	0	14
2010	3/2/2010	1730	7	0	0	0	0	ISCO	0	14
2010	3/3/2010	1610	6.2	NA	NA	NA	NA	NA	0	14
2010	3/4/2010	1490	6.8	NA	NA	NA	NA	NA	0	14
2010	3/5/2010	1470	7.4	NA	NA	NA	NA	NA	0	14
2010	3/6/2010	1470	7.8	NA	NA	NA	NA	NA	0	14
2010	3/7/2010	1470	8.1	NA	NA	NA	NA	NA	0	14
2010	3/8/2010	1470	7.8	NA	NA	NA	NA	NA	0	14
2010	3/9/2010	1470	7.8	0	0	0	0	ISCO	0	14
2010	3/10/2010	1470	7.5	NA	NA	NA	NA	NA	0	14
2010	3/11/2010	1470	7.6	NA	NA	NA	NA	NA	0	14
2010	3/12/2010	1470	7	NA	NA	NA	NA	NA	0	14
2010	3/13/2010	1470	6.8	NA	NA	NA	NA	NA	0	14
2010	3/13/2010	1470	7.9	NA	NA	NA	NA	NA	0	14
2010	3/15/2010	1470	8.6	NA	NA	NA	NA	NA	0	14
2010	3/16/2010	1470	9	0	0	0	0	ISCO	0	14
2010	3/17/2010	1470	9.1	NA	NA	NA	NA	NA	0	14
2010	3/18/2010	1470	9.4	NA	NA	NA	NA	NA	0	14
2010	3/19/2010	1420	9.7	NA	NA	NA	NA	NA	0	14
2010	3/20/2010	1330	9.8	NA	NA	NA	NA	NA	0	14
2010	3/21/2010	1300	9.5	NA	NA	NA	NA	NA	0	14
2010	3/22/2010	1300	9.6	NA	NA	NA	NA	NA	0	14
2010	3/23/2010	1300	10.1	NA	NA	NA	NA	NA	0	14
2010	3/24/2010	1300	10.1	NA	NA	NA	NA	NA	0	14
2010	3/25/2010	1300	8.6	NA	NA	NA	NA	NA	0	14
2010	3/26/2010	1300	9.6	NA	NA	NA	NA	NA	0	14
2010	3/27/2010	1300	10.2	NA	NA	NA	NA	NA	0	14
2010	3/28/2010	1310	9.8	NA	NA	NA	NA	NA	0	14
2010	3/29/2010	1310	8.9	NA	NA	NA	NA	NA	0	14
2010	3/30/2010	1310	8.6	0	0	0	0	ISCO	0	14
2010	3/31/2010	1310	9.5	NA	NA	NA	NA	NA	0	14
2010	4/1/2010	1340	10	NA	NA	NA	NA	NA	0	14
2010	4/2/2010	1340	9.2	NA	NA	NA	NA	NA	0	14
2010	4/3/2010	1340	8.4	NA	NA	NA	NA	NA	0	14
2010	4/4/2010	1340	8.6	NA	NA	NA	NA	NA	0	14
2010	4/5/2010	1340	8.5	NA	NA	NA	NA	NA	0	14
2010	4/6/2010	1340	9.9	1	0.58	1	2	ISCO	0	14
2010	4/7/2010	1340	10.8	NA	NA	NA	NA	NA	0	14
2010	4/8/2010	1340	10.7	NA	NA	NA	NA	NA	0	14
2010	4/9/2010	1340	10.9	NA	NA	NA	NA	NA	0	14
2010	4/10/2010	1340	10.6	NA	NA	NA	NA	NA	0	14
2010	4/11/2010	1340	9.7	NA	NA	NA	NA	NA	0	14
2010	4/12/2010	1340	9.9	NA	NA	NA	NA	NA	0	14
2010	4/13/2010	1340	9.5	NA	NA	NA	NA	NA	0	14
2010	4/14/2010	1340	10.3	NA	NA	NA	NA	NA	0	14
2010	4/15/2010	1340	11.1	0	0	0	0	ISCO	0	14
2010	4/16/2010	1340	11.8	NA	NA	NA	NA	NA	0	14
2010	4/17/2010	1330	12.1	NA	NA	NA	NA	NA	0	14
2010	4/18/2010	1330	12.9	NA	NA	NA	NA	NA	0	14
2010	4/19/2010	1330	12.8	NA	NA	NA	NA	NA	0	14
2010	4/20/2010	1340	10.1	2	1.53	1	4	ISCO	0	14
2010	4/21/2010	1340	9.6	NA	NA	NA	NA	NA	0	14
2010	4/22/2010	1340	11.9	NA	NA	NA	NA	NA	0	14
2010	4/23/2010	1340	13.1	NA	NA	NA	NA	NA	0	14
2010	4/24/2010	1340	13.6	NA	NA	NA	NA	NA	0	14
2010	4/25/2010	1340	13.8	NA	NA	NA	NA	NA	0	14
2010	4/26/2010	1340	13.4	NA	NA	NA	NA	NA	0	14
2010	4/27/2010	1390	10.9	NA	NA	NA	NA	NA	0	14
2010	4/28/2010	1370	10.7	NA	NA	NA	NA	NA	0	14
2010	4/29/2010	1360	11.8	0	0	0	0	ISCO	0	14
2010	4/30/2010	1350	12.8	NA	NA	NA	NA	NA	0	14
2010	5/1/2010	1330	13.7	NA	NA	NA	NA	NA	0	14
2010	5/2/2010	1510	14.2	NA	NA	NA	NA	NA	0	14
2010	5/3/2010	1370	14.1	1	0.58	0	1	ISCO	0	14
2010	5/4/2010	1290	14	NA	NA	NA	NA	NA	0	14
2010	5/5/2010	1200	13.7	NA	NA	NA	NA	NA	0	14
2010	5/6/2010	1210	14.2	0	0.58	0	1	GRAB	0	14
2010	5/7/2010	1210	14.7	NA	NA	NA	NA	NA	0	14
2010	5/8/2010	1210	14.5	NA	NA	NA	NA	NA	0	14
2010	5/9/2010	1210	14.1	NA	NA	NA	NA	NA	0	14
2010	5/10/2010	1220	11.8	0	0.58	0	1	ISCO	0	14
2010	5/11/2010	1210	12.7	NA	NA	NA	NA	NA	0	14
2010	5/12/2010	1210	14.7	NA	NA	NA	NA	NA	0	14
2010	5/13/2010	1190	15.5	NA	NA	NA	NA	NA	0	14
2010	5/14/2010	1200	16.1	NA	NA	NA	NA	NA	0	14
2010	5/15/2010	1200	16.2	NA	NA	NA	NA	NA	0	14
2010	5/16/2010	1200	15.9	NA	NA	NA	NA	NA	0	14
2010	5/17/2010	1200	15	NA	NA	NA	NA	NA	0	14
2010	5/18/2010	1200	14.9	NA	NA	NA	NA	NA	0	14
2010	5/19/2010	1200	14.8	4	1.73	2	5	ISCO	0	14
2010	5/20/2010	1200	15.3	NA	NA	NA	NA	NA	0	14
2010	5/21/2010	1200	14	19	2.08	17	21	ISCO	0	14
2010	5/22/2010	1200	14.2	NA	NA	NA	NA	NA	0	14
2010	5/23/2010	1200	15.1	NA	NA	NA	NA	NA	0	14
2010	5/24/2010	1200	14.9	3	1	2	4	ISCO	0	14
2010	5/25/2010	1200	14	NA	NA	NA	NA	NA	0	14
2010	5/26/2010	1210	14.7	NA	NA	NA	NA	NA	0	14
2010	5/27/2010	1210	13.6	NA	NA	NA	NA	NA	0	14
2010	5/28/2010	1200	14.4	NA	NA	NA	NA	NA	0	14
2010	5/29/2010	1200	16.5	NA	NA	NA	NA	NA	0	14
2010	5/30/2010	1200	17	NA	NA	NA	NA	NA	0	14
2010	5/31/2010	1200	16.7	NA	NA	NA	NA	NA	0	14
2010	6/1/2010	1090	16.6	NA	NA	NA	NA	NA	0	14
2010	6/2/2010	1050	15.9	7	3.61	4	11	ISCO	0	14
2010	6/3/2010	1050	15.2	NA	NA	NA	NA	NA	0	14
2010	6/4/2010	1060	15.4	NA	NA	NA	NA	NA	0	14
2010	6/5/2010	1060	16.2	NA	NA	NA	NA	NA	0	14
2010	6/6/2010	1060	17.7	NA	NA	NA	NA	NA	0	14
2010	6/7/2010	1060	18.5	0	0.58	0	1	ISCO	0	14
2010	6/8/2010	1060	18.4	NA	NA	NA	NA	NA	0	14
2010	6/9/2010	1060	18	NA	NA	NA	NA	NA	0	14
2010	6/10/2010	1060	18.1	NA	NA	NA	NA	NA	0	14
2010	6/11/2010	1060	18.4	NA	NA	NA	NA	NA	0	14
2010	6/12/2010	1050	19.4	NA	NA	NA	NA	NA	0	14
2010	6/13/2010	1040	20.2	NA	NA	NA	NA	NA	0	14
2010	6/14/2010	1040	20.3	NA	NA	NA	NA	NA	0	14
2010	6/15/2010	1040	19.8	NA	NA	NA	NA	NA	0	14
2010	6/16/2010	1050	19.4	18	4.93	12	21	ISCO	0	14
2010	6/17/2010	1040	19.5	NA	NA	NA	NA	NA	0	14
2010	6/18/2010	1040	19.9	18	3.06	15	21	ISCO	0	14
2010	6/19/2010	1040	19.7	NA	NA	NA	NA	NA	0	14
2010	6/20/2010	1040	19.5	NA	NA	NA	NA	NA	0	14
2010	6/21/2010	1040	20.2	2	1.53	1	4	ISCO	0	14
2010	6/22/2010	1040	20.4	NA	NA	NA	NA	NA	0	14
2010	6/23/2010	1040	20.9	NA	NA	NA	NA	NA	0	14
2010	6/24/2010	1040	21.4	NA	NA	NA	NA	NA	0	14
2010	6/25/2010	1050	21.7	NA	NA	NA	NA	NA	0	14
2010	6/26/2010	1050	21.9	NA	NA	NA	NA	NA	0	14
2010	6/27/2010	1050	22.1	NA	NA	NA	NA	NA	0	14
2010	6/28/2010	1050	22.3	1	0.58	0	1	ISCO	0	14
2010	6/29/2010	1050	22	NA	NA	NA	NA	NA	0	14
2010	6/30/2010	1050	21.8	NA	NA	NA	NA	NA	0	14
2010	7/1/2010	945	21.5	NA	NA	NA	NA	NA	0	14
2010	7/2/2010	843	21.5	NA	NA	NA	NA	NA	0	14
2010	7/3/2010	818	21.4	NA	NA	NA	NA	NA	0	14
2010	7/4/2010	817	22	NA	NA	NA	NA	NA	0	14
2010	7/5/2010	814	22.2	NA	NA	NA	NA	NA	0	14
2010	7/6/2010	814	23.1	0	0.58	0	1	ISCO	0	14
2010	7/7/2010	813	23.3	NA	NA	NA	NA	NA	0	14
2010	7/8/2010	811	23.2	NA	NA	NA	NA	NA	0	14
2010	7/9/2010	816	23.6	NA	NA	NA	NA	NA	0	14
2010	7/10/2010	817	23.6	NA	NA	NA	NA	NA	0	14
2010	7/11/2010	816	23.7	NA	NA	NA	NA	NA	0	14
2010	7/12/2010	815	23.7	4	2.52	2	7	ISCO	0	14
2010	7/13/2010	814	23.4	NA	NA	NA	NA	NA	0	14
2010	7/14/2010	815	23.4	NA	NA	NA	NA	NA	0	14
2010	7/15/2010	816	23.8	NA	NA	NA	NA	NA	0	14
2010	7/16/2010	816	24.2	NA	NA	NA	NA	NA	0	14
2010	7/17/2010	816	24.2	NA	NA	NA	NA	NA	0	14
2010	7/18/2010	815	24	NA	NA	NA	NA	NA	0	14
2010	7/19/2010	817	23.8	4	1.15	3	5	ISCO	0	14
2010	7/20/2010	818	23.9	NA	NA	NA	NA	NA	0	14
2010	7/21/2010	817	23.7	NA	NA	NA	NA	NA	0	14
2010	7/22/2010	818	24	NA	NA	NA	NA	NA	0	14
2010	7/23/2010	818	24.1	NA	NA	NA	NA	NA	0	14
2010	7/24/2010	819	24.5	NA	NA	NA	NA	NA	0	14
2010	7/25/2010	822	24.4	NA	NA	NA	NA	NA	0	14
2010	7/26/2010	822	24	0	0	0	0	ISCO	0	14
2010	7/27/2010	822	22.5	NA	NA	NA	NA	NA	0	14
2010	7/28/2010	823	23.7	NA	NA	NA	NA	NA	0	14
2010	7/29/2010	830	23.7	NA	NA	NA	NA	NA	0	14
2010	7/30/2010	832	23.8	NA	NA	NA	NA	NA	0	14
2010	7/31/2010	844	23.6	NA	NA	NA	NA	NA	0	14
2010	8/1/2010	906	23.7	NA	NA	NA	NA	NA	0	14
2010	8/2/2010	905	23.7	1	0.58	0	1	ISCO	0	14
2010	8/3/2010	905	23.7	NA	NA	NA	NA	NA	0	14
2010	8/4/2010	904	23.8	NA	NA	NA	NA	NA	0	14
2010	8/5/2010	906	23.9	NA	NA	NA	NA	NA	0	14
2010	8/6/2010	906	23.7	NA	NA	NA	NA	NA	0	14
2010	8/7/2010	905	23.5	NA	NA	NA	NA	NA	0	14
2010	8/8/2010	905	23.3	NA	NA	NA	NA	NA	0	14
2010	8/9/2010	906	23.1	0	0.58	0	1	ISCO	0	14
2010	8/10/2010	907	22.5	NA	NA	NA	NA	NA	0	14
2010	8/11/2010	905	22.5	NA	NA	NA	NA	NA	0	14
2010	8/12/2010	904	22.9	NA	NA	NA	NA	NA	0	14
2010	8/13/2010	905	23.4	NA	NA	NA	NA	NA	0	14
2010	8/14/2010	907	23.6	NA	NA	NA	NA	NA	0	14
2010	8/15/2010	916	23.3	NA	NA	NA	NA	NA	0	14
2010	8/16/2010	1020	23.5	0	0	0	0	ISCO	0	14
2010	8/17/2010	1020	23.2	NA	NA	NA	NA	NA	0	14
2010	8/18/2010	1020	22.8	NA	NA	NA	NA	NA	0	14
2010	8/19/2010	1020	22.8	NA	NA	NA	NA	NA	0	14
2010	8/20/2010	1020	22.7	NA	NA	NA	NA	NA	0	14
2010	8/21/2010	1020	21.9	NA	NA	NA	NA	NA	0	14
2010	8/22/2010	1020	21.7	NA	NA	NA	NA	NA	0	14
2010	8/23/2010	1030	22.3	1	0.58	0	1	ISCO	0	14
2010	8/24/2010	1020	22.6	NA	NA	NA	NA	NA	0	14
2010	8/25/2010	1020	22.8	NA	NA	NA	NA	NA	0	14
2010	8/26/2010	1300	22.4	NA	NA	NA	NA	NA	0	14
2010	8/27/2010	1410	21.5	NA	NA	NA	NA	NA	0	14
2010	8/28/2010	1400	20.2	NA	NA	NA	NA	NA	0	14
2010	8/29/2010	1290	19.8	NA	NA	NA	NA	NA	0	14
2010	8/30/2010	1170	19.5	0	0	0	0	0	0	14
2010	8/31/2010	1080	20	NA	NA	NA	NA	NA	0	14
2010	9/1/2010	1030	20.4	NA	NA	NA	NA	NA	0	14
2010	9/2/2010	1030	20.9	NA	NA	NA	NA	NA	0	14
2010	9/3/2010	1030	21.1	NA	NA	NA	NA	NA	0	14
2010	9/4/2010	1030	21	NA	NA	NA	NA	NA	0	14
2010	9/5/2010	1030	20.2	NA	NA	NA	NA	NA	0	14
2010	9/6/2010	1030	20	NA	NA	NA	NA	NA	0	14
2010	9/7/2010	1030	19.4	0	0	0	0	ISCO	0	14
2010	9/8/2010	1030	18.6	NA	NA	NA	NA	NA	0	14
2010	9/9/2010	1030	18.4	NA	NA	NA	NA	NA	0	14
2010	9/10/2010	1030	18.7	NA	NA	NA	NA	NA	0	14
2010	9/11/2010	1030	19	NA	NA	NA	NA	NA	0	14
2010	9/12/2010	1020	19.1	NA	NA	NA	NA	NA	0	14
2010	9/13/2010	1020	18.9	0	0	0	0	ISCO	0	14
2010	9/14/2010	1030	18.9	NA	NA	NA	NA	NA	0	14
2010	9/15/2010	1030	18.5	NA	NA	NA	NA	NA	0	14
2010	9/16/2010	1020	18.5	NA	NA	NA	NA	NA	0	14
2010	9/17/2010	1020	18.2	NA	NA	NA	NA	NA	0	14
2010	9/18/2010	1020	17.3	NA	NA	NA	NA	NA	0	14
2010	9/19/2010	1020	16.3	NA	NA	NA	NA	NA	0	14
2010	9/20/2010	1020	16.3	0	0	0	0	ISCO	0	14
2010	9/21/2010	1030	16.7	NA	NA	NA	NA	NA	0	14
2010	9/22/2010	1030	16.8	NA	NA	NA	NA	NA	0	14
2010	9/23/2010	1030	17.1	NA	NA	NA	NA	NA	0	14
2010	9/24/2010	1030	17.4	NA	NA	NA	NA	NA	0	14
2010	9/25/2010	1030	17.7	NA	NA	NA	NA	NA	0	14
2010	9/26/2010	1030	17.6	NA	NA	NA	NA	NA	0	14
2010	9/27/2010	1030	17.8	0	0	0	0	ISCO	0	14
2010	9/28/2010	1030	17.9	NA	NA	NA	NA	NA	0	14
2010	9/29/2010	1030	18	0	0	0	0	ISCO	0	14
2010	9/30/2010	1030	18	NA	NA	NA	NA	NA	0	14
2010	10/1/2010	1030	17.8	NA	NA	NA	NA	NA	0	14
2010	10/2/2010	1030	17.5	NA	NA	NA	NA	NA	0	14
2010	10/3/2010	1030	16.8	NA	NA	NA	NA	NA	0	14
2010	10/4/2010	1030	15.9	0	0	0	0	ISCO	0	14
2010	10/5/2010	1030	15.8	NA	NA	NA	NA	NA	0	14
2010	10/6/2010	1030	16	NA	NA	NA	NA	NA	0	14
2010	10/7/2010	1030	15.7	NA	NA	NA	NA	NA	0	14
2010	10/8/2010	1030	15.5	NA	NA	NA	NA	NA	0	14
2010	10/9/2010	1030	15.9	NA	NA	NA	NA	NA	0	14
2010	10/10/2010	1030	16.2	NA	NA	NA	NA	NA	0	14
2010	10/11/2010	1030	15.8	0	0.58	0	1	ISCO	0	14
2010	10/12/2010	1040	15.3	NA	NA	NA	NA	NA	0	14
2010	10/13/2010	1030	15.4	NA	NA	NA	NA	NA	0	14
2010	10/14/2010	1030	15.4	NA	NA	NA	NA	NA	0	14
2010	10/15/2010	1030	15.1	NA	NA	NA	NA	NA	0	14
2010	10/16/2010	1030	15.1	NA	NA	NA	NA	NA	0	14
2010	10/17/2010	1030	14.8	NA	NA	NA	NA	NA	0	14
2010	10/18/2010	1030	14.5	NA	NA	NA	NA	NA	0	14
2010	10/19/2010	1030	14.4	NA	NA	NA	NA	NA	0	14
2010	10/20/2010	1030	14.3	NA	NA	NA	NA	NA	0	14
2010	10/21/2010	1030	13.9	NA	NA	NA	NA	NA	0	14
2010	10/22/2010	1030	13.7	NA	NA	NA	NA	NA	0	14
2010	10/23/2010	1040	13	NA	NA	NA	NA	NA	0	14
2010	10/24/2010	1050	12.3	NA	NA	NA	NA	NA	0	14
2010	10/25/2010	1040	11.9	0	0	0	0	ISCO	0	14
2010	10/26/2010	1040	12.1	NA	NA	NA	NA	NA	0	14
2010	10/27/2010	1040	11.7	NA	NA	NA	NA	NA	0	14
2010	10/28/2010	1050	11.2	NA	NA	NA	NA	NA	0	14
2010	10/29/2010	1040	11.8	NA	NA	NA	NA	NA	0	14
2010	10/30/2010	1040	12	NA	NA	NA	NA	NA	0	14
2010	10/31/2010	1080	12.2	NA	NA	NA	NA	NA	0	14
2010	11/1/2010	1320	12.6	1	0.58	0	1	ISCO	0	14
2010	11/2/2010	1330	12.6	NA	NA	NA	NA	NA	0	14
2010	11/3/2010	1330	12.6	NA	NA	NA	NA	NA	0	14
2010	11/4/2010	1330	12.4	NA	NA	NA	NA	NA	0	14
2010	11/5/2010	1330	12.4	NA	NA	NA	NA	NA	0	14
2010	11/6/2010	1330	12.1	NA	NA	NA	NA	NA	0	14
2010	11/7/2010	1330	11	NA	NA	NA	NA	NA	0	14
2010	11/8/2010	1330	10.8	0	0	0	0	ISCO	0	14
2010	11/9/2010	1330	10.4	NA	NA	NA	NA	NA	0	14
2010	11/10/2010	1340	10.2	NA	NA	NA	NA	NA	0	14
2010	11/11/2010	1330	10.2	NA	NA	NA	NA	NA	0	14
2010	11/12/2010	1330	10.2	NA	NA	NA	NA	NA	0	14
2010	11/13/2010	1330	9.9	NA	NA	NA	NA	NA	0	14
2010	11/14/2010	1340	9.8	NA	NA	NA	NA	NA	0	14
2010	11/15/2010	1330	10.3	0	0	0	0	ISCO	0	14
2010	11/16/2010	1330	10.1	NA	NA	NA	NA	NA	0	14
2010	11/17/2010	1330	9.7	NA	NA	NA	NA	NA	0	14
2010	11/18/2010	1340	9.2	NA	NA	NA	NA	NA	0	14
2010	11/19/2010	1330	8.8	NA	NA	NA	NA	NA	0	14
2010	11/20/2010	1330	8.9	NA	NA	NA	NA	NA	0	14
2010	11/21/2010	1330	8.3	NA	NA	NA	NA	NA	0	14
2010	11/22/2010	1330	8.2	0	0	0	0	ISCO	0	14
2010	11/23/2010	1330	7.5	NA	NA	NA	NA	NA	0	14
2010	11/24/2010	1330	7.3	NA	NA	NA	NA	NA	0	14
2010	11/25/2010	1330	7.4	NA	NA	NA	NA	NA	0	14
2010	11/26/2010	1330	7.2	NA	NA	NA	NA	NA	0	14
2010	11/27/2010	1330	6.9	NA	NA	NA	NA	NA	0	14
2010	11/28/2010	1330	6.7	NA	NA	NA	NA	NA	0	14
2010	11/29/2010	1330	6.6	0	0	0	0	ISCO	0	14
2010	11/30/2010	1330	6.7	NA	NA	NA	NA	NA	0	14
2010	12/1/2010	1340	6.5	NA	NA	NA	NA	NA	0	14
2010	12/2/2010	1360	6.4	NA	NA	NA	NA	NA	0	14
2010	12/3/2010	1360	6.2	NA	NA	NA	NA	NA	0	14
2010	12/4/2010	1360	6.7	NA	NA	NA	NA	NA	0	14
2010	12/5/2010	1340	6.8	NA	NA	NA	NA	NA	0	14
2010	12/6/2010	1350	6.7	0	0	0	0	ISCO	0	14
2010	12/7/2010	1340	7.2	NA	NA	NA	NA	NA	0	14
2010	12/8/2010	1340	6.8	NA	NA	NA	NA	NA	0	14
2010	12/9/2010	1350	6.3	NA	NA	NA	NA	NA	0	14
2010	12/10/2010	1350	6.8	NA	NA	NA	NA	NA	0	14
2010	12/11/2010	1360	6.8	NA	NA	NA	NA	NA	0	14
2010	12/12/2010	1360	7.2	NA	NA	NA	NA	NA	0	14
2010	12/13/2010	1450	6.8	NA	NA	NA	NA	NA	0	14
2010	12/14/2010	1860	6.7	NA	NA	NA	NA	NA	0	14
2010	12/15/2010	1920	5.8	NA	NA	NA	NA	NA	0	14
2010	12/16/2010	1900	5.7	NA	NA	NA	NA	NA	0	14
2010	12/17/2010	1850	5.6	NA	NA	NA	NA	NA	0	14
2010	12/18/2010	1740	5.4	NA	NA	NA	NA	NA	0	14
2010	12/19/2010	1660	5.1	NA	NA	NA	NA	NA	0	14
2010	12/20/2010	1550	5	NA	NA	NA	NA	NA	0	14
2010	12/21/2010	1460	5.3	NA	NA	NA	NA	NA	0	14
2010	12/22/2010	1350	5.2	NA	NA	NA	NA	NA	0	14
2010	12/23/2010	1320	5.2	NA	NA	NA	NA	NA	0	14
2010	12/24/2010	1320	5.7	NA	NA	NA	NA	NA	0	14
2010	12/25/2010	1320	5.7	NA	NA	NA	NA	NA	0	14
2010	12/26/2010	1320	5.1	NA	NA	NA	NA	NA	0	14
2010	12/27/2010	1320	5.1	NA	NA	NA	NA	NA	0	14
2010	12/28/2010	1350	5.1	0	0	0	0	ISCO	0	14
2010	12/29/2010	1430	5.2	NA	NA	NA	NA	NA	0	14
2010	12/30/2010	1340	5	NA	NA	NA	NA	NA	0	14
2010	12/31/2010	1330	4.5	NA	NA	NA	NA	NA	0	14
2011	1/1/2011	1330	4.3	NA	NA	NA	NA	NA	0	27
2011	1/2/2011	1320	4.3	NA	NA	NA	NA	NA	0	27
2011	1/3/2011	1320	4.2	0	0	0	0	ISCO	0	27
2011	1/4/2011	1320	3.9	NA	NA	NA	NA	NA	0	27
2011	1/5/2011	1320	3.9	NA	NA	NA	NA	NA	0	27
2011	1/6/2011	1210	3.8	NA	NA	NA	NA	NA	0	27
2011	1/7/2011	1160	3.7	NA	NA	NA	NA	NA	0	27
2011	1/8/2011	1150	3.8	NA	NA	NA	NA	NA	0	27
2011	1/9/2011	1150	3.6	NA	NA	NA	NA	NA	0	27
2011	1/10/2011	1150	3.3	0	0	0	0	ISCO	0	27
2011	1/11/2011	1150	3.5	NA	NA	NA	NA	NA	0	27
2011	1/12/2011	1150	4	NA	NA	NA	NA	NA	0	27
2011	1/13/2011	1210	4.1	NA	NA	NA	NA	NA	0	27
2011	1/14/2011	1190	4.2	NA	NA	NA	NA	NA	0	27
2011	1/15/2011	1230	4.5	NA	NA	NA	NA	NA	0	27
2011	1/16/2011	1720	4.6	NA	NA	NA	NA	NA	0	27
2011	1/17/2011	1710	4.7	NA	NA	NA	NA	NA	0	27
2011	1/18/2011	1830	4.9	0	0	0	0	ISCO	0	27
2011	1/19/2011	1900	4.7	NA	NA	NA	NA	NA	0	27
2011	1/20/2011	1810	4.5	NA	NA	NA	NA	NA	0	27
2011	1/21/2011	1720	4.5	NA	NA	NA	NA	NA	0	27
2011	1/22/2011	1710	4.7	NA	NA	NA	NA	NA	0	27
2011	1/23/2011	1700	4.6	NA	NA	NA	NA	NA	0	27
2011	1/24/2011	1700	4.6	0	0	0	0	ISCO	0	27
2011	1/25/2011	1690	4.4	NA	NA	NA	NA	NA	0	27
2011	1/26/2011	1690	4.5	NA	NA	NA	NA	NA	0	27
2011	1/27/2011	1690	4.6	NA	NA	NA	NA	NA	0	27
2011	1/28/2011	1690	4.7	NA	NA	NA	NA	NA	0	27
2011	1/29/2011	1690	4.7	NA	NA	NA	NA	NA	0	27
2011	1/30/2011	1700	4.7	NA	NA	NA	NA	NA	0	27
2011	1/31/2011	1720	4.5	0	0	0	0	ISCO	0	27
2011	2/1/2011	1860	4.6	NA	NA	NA	NA	NA	0	27
2011	2/2/2011	1850	4.5	NA	NA	NA	NA	NA	0	27
2011	2/3/2011	1870	4.6	NA	NA	NA	NA	NA	0	27
2011	2/4/2011	1860	4.8	NA	NA	NA	NA	NA	0	27
2011	2/5/2011	1670	5.1	NA	NA	NA	NA	NA	0	27
2011	2/6/2011	1620	5.2	NA	NA	NA	NA	NA	0	27
2011	2/7/2011	1620	5.2	0	0	0	0	ISCO	0	27
2011	2/8/2011	1620	5	NA	NA	NA	NA	NA	0	27
2011	2/9/2011	3160	4.6	NA	NA	NA	NA	NA	0	27
2011	2/10/2011	4140	4.8	NA	NA	NA	NA	NA	0	27
2011	2/11/2011	3180	5.1	0	0	0	0	ISCO	0	27
2011	2/12/2011	2760	5.2	NA	NA	NA	NA	NA	0	27
2011	2/13/2011	2530	5.4	NA	NA	NA	NA	NA	0	27
2011	2/14/2011	2280	5.4	0	0	0	0	ISCO	0	27
2011	2/15/2011	2110	5.2	NA	NA	NA	NA	NA	0	27
2011	2/16/2011	1980	4.9	NA	NA	NA	NA	NA	0	27
2011	2/17/2011	1820	4.8	NA	NA	NA	NA	NA	0	27
2011	2/18/2011	1730	5	NA	NA	NA	NA	NA	0	27
2011	2/19/2011	1610	5.3	NA	NA	NA	NA	NA	0	27
2011	2/20/2011	1500	5.1	NA	NA	NA	NA	NA	0	27
2011	2/21/2011	1390	5.6	0	0	0	0	ISCO	0	27
2011	2/22/2011	1340	5.5	NA	NA	NA	NA	NA	0	27
2011	2/23/2011	1320	5.5	NA	NA	NA	NA	NA	0	27
2011	2/24/2011	1320	5.1	NA	NA	NA	NA	NA	0	27
2011	2/25/2011	1320	4.6	NA	NA	NA	NA	NA	0	27
2011	2/26/2011	1330	5	NA	NA	NA	NA	NA	0	27
2011	2/27/2011	1330	5.4	NA	NA	NA	NA	NA	0	27
2011	2/28/2011	1340	5.6	0	0	0	0	ISCO	0	27
2011	3/1/2011	1460	5.9	NA	NA	NA	NA	NA	0	27
2011	3/2/2011	2280	5.9	NA	NA	NA	NA	NA	0	27
2011	3/3/2011	2380	5.8	NA	NA	NA	NA	NA	0	27
2011	3/4/2011	2370	6.1	NA	NA	NA	NA	NA	0	27
2011	3/5/2011	2420	5.8	NA	NA	NA	NA	NA	0	27
2011	3/6/2011	2630	5.9	NA	NA	NA	NA	NA	0	27
2011	3/7/2011	2680	6.2	0	0	0	0	ISCO	0	27
2011	3/8/2011	2560	6.6	NA	NA	NA	NA	NA	0	27
2011	3/9/2011	2490	6.8	NA	NA	NA	NA	NA	0	27
2011	3/10/2011	2600	6.3	NA	NA	NA	NA	NA	0	27
2011	3/11/2011	2810	6.4	NA	NA	NA	NA	NA	0	27
2011	3/12/2011	2860	7	NA	NA	NA	NA	NA	0	27
2011	3/12/2011	2860	6.9	NA	NA	NA	NA	NA	0	27
2011	3/14/2011	2750	6.7	0	0	0	0	GRAB	0	27
2011	3/15/2011	3180	6.8	NA	NA	NA	NA	NA	0	27
2011	3/16/2011	3620	6.8	NA	NA	NA	NA	NA	0	27
2011	3/17/2011	3010	6.8	NA	NA	NA	NA	NA	0	27
2011	3/18/2011	2990	6.7	NA	NA	NA	NA	NA	0	27
2011	3/19/2011	2970	6.6	NA	NA	NA	NA	NA	0	27
2011	3/20/2011	3170	6.8	NA	NA	NA	NA	NA	0	27
2011	3/21/2011	3830	6.9	NA	NA	NA	NA	NA	0	27
2011	3/22/2011	4030	6.7	NA	NA	NA	NA	NA	0	27
2011	3/23/2011	4030	7.2	NA	NA	NA	NA	NA	0	27
2011	3/24/2011	3860	6.9	NA	NA	NA	NA	NA	0	27
2011	3/25/2011	3850	6.8	NA	NA	NA	NA	NA	0	27
2011	3/26/2011	4180	6.9	NA	NA	NA	NA	NA	0	27
2011	3/27/2011	4150	6.8	NA	NA	NA	NA	NA	0	27
2011	3/28/2011	4150	7.1	0	0	0	0	GRAB	0	27
2011	3/29/2011	4210	7.2	NA	NA	NA	NA	NA	0	27
2011	3/30/2011	4910	7.6	NA	NA	NA	NA	NA	0	27
2011	3/31/2011	5250	8.4	NA	NA	NA	NA	NA	0	27
2011	4/1/2011	5550	8.6	NA	NA	NA	NA	NA	0	27
2011	4/2/2011	5620	8.8	NA	NA	NA	NA	NA	0	27
2011	4/3/2011	5390	8.8	NA	NA	NA	NA	NA	0	27
2011	4/4/2011	5040	8.9	0	0	0	0	ISCO	0	27
2011	4/5/2011	4980	9.2	NA	NA	NA	NA	NA	0	27
2011	4/6/2011	4770	9.5	NA	NA	NA	NA	NA	0	27
2011	4/7/2011	4460	9	NA	NA	NA	NA	NA	0	27
2011	4/8/2011	4250	9.5	NA	NA	NA	NA	NA	0	27
2011	4/9/2011	4230	9.6	NA	NA	NA	NA	NA	0	27
2011	4/10/2011	4140	9.6	NA	NA	NA	NA	NA	0	27
2011	4/11/2011	3920	9.8	0	0	0	0	ISCO	0	27
2011	4/12/2011	3650	10	NA	NA	NA	NA	NA	0	27
2011	4/13/2011	3430	9.7	NA	NA	NA	NA	NA	0	27
2011	4/14/2011	3190	9.8	NA	NA	NA	NA	NA	0	27
2011	4/15/2011	2990	10.1	NA	NA	NA	NA	NA	0	27
2011	4/16/2011	2930	9.8	NA	NA	NA	NA	NA	0	27
2011	4/17/2011	2990	10.1	NA	NA	NA	NA	NA	0	27
2011	4/18/2011	3430	10.5	0	0	0	0	ISCO	0	27
2011	4/19/2011	3730	10.8	NA	NA	NA	NA	NA	0	27
2011	4/20/2011	3890	10.6	NA	NA	NA	NA	NA	0	27
2011	4/21/2011	3790	10.3	NA	NA	NA	NA	NA	0	27
2011	4/22/2011	3760	10.9	NA	NA	NA	NA	NA	0	27
2011	4/23/2011	4070	10.8	NA	NA	NA	NA	NA	0	27
2011	4/24/2011	4360	10.3	NA	NA	NA	NA	NA	0	27
2011	4/25/2011	4360	10.5	0	0	0	0	ISCO	0	27
2011	4/26/2011	4350	11.1	NA	NA	NA	NA	NA	0	27
2011	4/27/2011	4270	11.3	NA	NA	NA	NA	NA	0	27
2011	4/28/2011	4260	11.5	NA	NA	NA	NA	NA	0	27
2011	4/29/2011	4460	11.4	NA	NA	NA	NA	NA	0	27
2011	4/30/2011	4710	11.5	NA	NA	NA	NA	NA	0	27
2011	5/1/2011	4610	11.9	NA	NA	NA	NA	NA	0	27
2011	5/2/2011	4260	12	0	0	0	0	ISCO	0	27
2011	5/3/2011	4110	12.5	NA	NA	NA	NA	NA	0	27
2011	5/4/2011	3910	12.7	NA	NA	NA	NA	NA	0	27
2011	5/5/2011	3840	13.6	NA	NA	NA	NA	NA	0	27
2011	5/6/2011	3820	13.2	NA	NA	NA	NA	NA	0	27
2011	5/7/2011	3610	13.2	NA	NA	NA	NA	NA	0	27
2011	5/8/2011	3530	13	NA	NA	NA	NA	NA	0	27
2011	5/9/2011	3470	13.1	0	0	0	0	ISCO	0	27
2011	5/10/2011	3490	13.7	NA	NA	NA	NA	NA	0	27
2011	5/11/2011	3460	13.7	NA	NA	NA	NA	NA	0	27
2011	5/12/2011	3240	14.3	NA	NA	NA	NA	NA	0	27
2011	5/13/2011	3160	14.1	NA	NA	NA	NA	NA	0	27
2011	5/14/2011	3100	14	NA	NA	NA	NA	NA	0	27
2011	5/15/2011	3120	13.5	NA	NA	NA	NA	NA	0	27
2011	5/16/2011	3210	12.8	0	0	0	0	ISCO	0	27
2011	5/17/2011	3240	12.8	NA	NA	NA	NA	NA	0	27
2011	5/18/2011	3230	13.4	NA	NA	NA	NA	NA	0	27
2011	5/19/2011	3190	14.6	NA	NA	NA	NA	NA	0	27
2011	5/20/2011	3200	14.9	NA	NA	NA	NA	NA	0	27
2011	5/21/2011	3200	15.4	NA	NA	NA	NA	NA	0	27
2011	5/22/2011	3190	15.2	NA	NA	NA	NA	NA	0	27
2011	5/23/2011	3190	14.9	0	0.58	0	1	ISCO	0	27
2011	5/24/2011	3170	14.7	NA	NA	NA	NA	NA	0	27
2011	5/25/2011	3220	13.3	NA	NA	NA	NA	NA	0	27
2011	5/26/2011	3230	13.4	NA	NA	NA	NA	NA	0	27
2011	5/27/2011	3400	14	NA	NA	NA	NA	NA	0	27
2011	5/28/2011	3190	13.9	NA	NA	NA	NA	NA	0	27
2011	5/29/2011	3130	13.6	NA	NA	NA	NA	NA	0	27
2011	5/30/2011	3030	14.2	NA	NA	NA	NA	NA	0	27
2011	5/31/2011	3230	13.2	0	0	0	0	ISCO	0	27
2011	6/1/2011	3340	13	NA	NA	NA	NA	NA	0	27
2011	6/2/2011	3320	13.1	NA	NA	NA	NA	NA	0	27
2011	6/3/2011	3170	14.2	NA	NA	NA	NA	NA	0	27
2011	6/4/2011	3080	14.2	NA	NA	NA	NA	NA	0	27
2011	6/5/2011	3050	14.6	NA	NA	NA	NA	NA	0	27
2011	6/6/2011	3040	15.4	0	0	0	0	ISCO	0	27
2011	6/7/2011	2900	15.8	NA	NA	NA	NA	NA	0	27
2011	6/8/2011	2800	16	NA	NA	NA	NA	NA	0	27
2011	6/9/2011	2790	16.2	NA	NA	NA	NA	NA	0	27
2011	6/10/2011	2720	16.8	NA	NA	NA	NA	NA	0	27
2011	6/11/2011	2640	16.4	NA	NA	NA	NA	NA	0	27
2011	6/12/2011	2530	16.8	NA	NA	NA	NA	NA	0	27
2011	6/13/2011	2490	17.6	0	0	0	0	ISCO	0	27
2011	6/14/2011	2480	18.1	NA	NA	NA	NA	NA	0	27
2011	6/15/2011	2430	18.3	NA	NA	NA	NA	NA	0	27
2011	6/16/2011	2350	18.1	NA	NA	NA	NA	NA	0	27
2011	6/17/2011	2340	18.4	NA	NA	NA	NA	NA	0	27
2011	6/18/2011	2250	18.5	NA	NA	NA	NA	NA	0	27
2011	6/19/2011	2220	18.6	NA	NA	NA	NA	NA	0	27
2011	6/20/2011	2200	19.2	0	0	0	0	ISCO	0	27
2011	6/21/2011	2160	19.6	NA	NA	NA	NA	NA	0	27
2011	6/22/2011	2080	20.2	NA	NA	NA	NA	NA	0	27
[truncated: 2,700 more rows]
