# Supplementary material for: Using a mechanistic framework to model the density of an aquatic parasite Ceratonova shasta
Source: PeerJ. 2022 Apr 14;10:e13183. doi: 10.7717/peerj.13183 (PMC9013479; doi:10.7717/peerj.13183)
Supplement: Supplemental Information 1 — Measurements of Ceratonova shasta spore density collected at a monitoring site (Beaver Creek) along with daily river temperature (River Base Model 10 output at Beaver Creek) and daily river discharge (at Iron Gate Dam) in “spore_obs.csv”. Annual indices of biological and environmental conditions from publicly available reports are summarized in “modelvariables.csv” to test model fit. The R code analyzing these data and producing figures is available in “robinson_sporemodel_inreview.R”. The R code demonstrates how the model was constructed, detailing each module A–C and how these three modules are combined in the final spore model simulating C. shasta spore density in the spring during outmigration of juvenile salmonids. Module A simulates the onset week when C. shasta is first detected above 1 spore/L in water samples using a bio-physical degree-day model. Module B simulates the seasonal pattern of spore density using daily water temperature and a temperature-dependent quadratic model. Module C simulates the magnitude of peak spore density in the spring using a generalized linear model. The final model simulates spore density for weeks 1–30 in 2007–2018. For each year, the model simulates the week of spore release (A), normalized spore densities for days following the onset of spores (B), and an annual peak (C). Spore density is calculated by multiplying the simulated normalized spore density and peak spore density. [file peerj-10-13183-s001.zip › cshasta/robinson_cshasta_simulation.R]

---
title: "Cshasta_Spore_Model"
author: "HE Robinson"
date: "09/18/2020"
output: html_document
---

  
# load in all libraries needed to run code
```{r}
library(dplyr)
library(ggplot2)
library(lubridate)
library(reshape)
library(MASS)
library(lmtest)
library(ggrepel)

```

# load period of record, obs data (spores, temp, flow)
```{r}
por <- c(2006:2018) # set period of record

dfspores <- read.csv('spore_obs.csv', header = TRUE)
dfspores <- dfspores %>%
  mutate(date = as.Date(date, format = "%m/%d/%Y"),
         method = factor(method),
         spores = spl.avg)

```

# spawn start for each year
```{r}
wk.spawnstart <- 45  # 25th percentile of escapement
spawn <- data.frame(matrix(ncol = 2, nrow = length(por)))
colnames(spawn) <- c("year",
                       "esc_start")
spawn$esc_start <- as.Date(spawn$esc_start)


for (i in 1:length(por))
{
  esc.start <- as.Date(paste(por[i], wk.spawnstart-1, 1, sep = "-"), "%Y-%U-%u")
  spawn[i,1] <- por[i]
  spawn[i,2] <- esc.start
}
 
```

# module A
## 
```{r}

sporehatch <- 830  # adjust maximum degree day
temp.threshold <- 11  #  adjust the temp above which spores could be released
start.date <- as.Date(spawn$esc_start) 

degreeday <- data.frame(matrix(ncol = 2, nrow = length(start.date)-1))
colnames(degreeday) <-  c("year", 
                          "pred.release")

for (i in 1:(length(por)-1))
{
  start <- as.Date(spawn$esc_start[i])
  range1 <- which(as.Date(dfspores$date) == start)
  range2 <- range1 + 300
  
  wateryear <- dfspores[range1:range2, ]
  degday <- cumsum(wateryear$temp)
  sporeready <- as.Date(wateryear$date[min(which(degday > sporehatch))])
  weeklytemp <- wateryear %>%
    mutate(week = week(date)) %>%
    group_by(week) %>%
    mutate(wk_avg = mean(temp)) %>%
    filter(week <= 30)
  tempready <- as.Date(weeklytemp$date[min(which(weeklytemp$wk_avg > temp.threshold))])
  flowdelay <- weeklytemp$ff[1] + 3
  release <- pmax(week(sporeready), week(tempready), flowdelay)
  
  degreeday[i, 1] <- year(wateryear$date[1]) + 1
  degreeday[i, 2] <- release
  
}

dfspores <- left_join(dfspores, degreeday, by = "year")
degreeday

```

# module B 
## this module predicts the quadratic relationship between spores and temperature using water temperatures measured at Beaver Creek monitoring site. Since flushing flows disrupt annelid hosts, selected years excluded those with flushing flows in the spring.  Also excluded years when spore densities were low. 
```{r}

selectedyears <- c(2008, 2010, 2014, 2015)

spore.filt <- dfspores %>%
  filter(year %in% selectedyears) %>%
  filter(spores >=1) %>%   
  mutate(lsp = log(spores),
         month = month(date)) %>%
  filter(month <= 6) %>%
  filter(month >= 2) %>%
  group_by(year) %>%
  mutate(temp.sq = temp^2,  # calculate temp^2
         rel.sL = spores/max(spores), 
         rel.LspL = lsp/max(lsp)) # normalized spore density

quad <- lm(rel.LspL ~ temp + temp.sq, data = spore.filt)
summary(quad)

pred.spores <- dfspores %>% 
  mutate(pred.spore.mod = 0, # set predicted spore values to zero
         temp.sq = temp^2,
         doy = yday(date),
         week = week(date))

# log spores then exclude NA and 0 that makes -Inf
pred.spores$lsp <- ifelse(is.na(pred.spores$spores) == FALSE, log(pred.spores$spores), NA)
pred.spores$lsp <- ifelse(pred.spores$spores == 0, 0, pred.spores$lsp)

pred <- predict(quad, newdata = pred.spores) 


```
# module C
## this module predicts the peak magnitude of spores using hatchery prevalence of infection and the occurrence of flushing flows (FF) 
```{r}

spore.var <- read.csv('modelvariables.csv', header = TRUE)

#################
# explore variables to improve prediction of peak spores
spore.var$logSPpk <- log(spore.var$Cs.sppk)
spore.var$logSPpk[6] <- 0


glm10a <- with(spore.var, glm(round(Cs.sppk[2:13]) ~ hatchery.poi[1:12] + spore.var$FF[2:13], family="poisson"))
summary(glm10a)

glm10b <- with(spore.var, glm(round(Cs.sppk[2:13]) ~ hatchery.poi[1:12] + spore.var$FF[2:13], family="quasipoisson"))
summary(glm10b)


# all glm.nb below
library(MASS)
glm1 <- with(spore.var, glm.nb(round(Cs.sppk[2:13]) ~ hatchery.poi[1:12], link=log))
summary(glm1)
1-pchisq(14.333, 10) 

glm2 <- update(glm1, . ~ .  + Q.sppk[2:13])
summary(glm2)

glm3 <- update(glm1, . ~ .  + Q.spsum[2:13])
summary(glm3)

glm4 <- update(glm1, . ~ .  + T.sppk[2:13])
summary(glm4)

glm5 <- update(glm1, . ~ .  + T.spsum[2:13])
summary(glm5)

glm6 <- update(glm1, . ~ .  + precip[2:13])
summary(glm6)

glm7 <- update(glm1, . ~ .  + reserv[2:13])
summary(glm7)

glm8 <- update(glm1, . ~ .  + FF[2:13])
summary(glm8)
1-pchisq(14.159, 9) # 0.12

lrtest(glm1, glm2) 
lrtest(glm1, glm3) 
lrtest(glm1, glm4) 
lrtest(glm1, glm5)  
lrtest(glm1, glm6)  
lrtest(glm1, glm7) 
lrtest(glm1, glm8)  

glm9 <- update(glm8, . ~ .  + precip[2:13])
lrtest(glm8, glm9)


# 10% increase in Hpoi
exp(10*0.07035)
exp(10*0.07035 - 1.96*0.01576*10); exp(10*0.07035 + 1.96*0.01576*10)

1-exp(-2.33886)
1-exp(-2.33886 - 1.96*0.77357); 1-exp(-2.33886 + 1.96*0.77357)


# check model
pred1 <- predict(glm8, type="response", se.fit=T)
spore.var$pred1 <- c(NA, pred1$fit)
with(spore.var, plot(pred1~round(Cs.sppk), log="xy"))

# selected model to predict peak spores
glm12 <- with(spore.var, glm.nb(round(Cs.sppk) ~  hatchery.lastpoi + FF, link=log))
pred.peaks <-  predict(glm12, type= "link")
spore.var$pred.spore.max <-c(NA,pred.peaks)


```


# Final spore model combining module A, B, C
```{r}

# predicted values for log(max spores/yr)
for(i in 1:nrow(pred.spores))
{
  pred.spores$pred.spore.mod[i] <- pred[i]  # Module B
  
 
  if(is.na(pred.spores$pred.release[i]) == FALSE)
  {
    if(pred.spores$week[i] < pred.spores$pred.release[i])  # Module A
    {
    pred.spores$pred.spore.mod[i] <- 0
    }
  }
   
  else
  {
    pred.spores$pred.spore.mod[i] <-NA # for 2006
  }
  
}

pred.spores$annual.peak.spores <- spore.var$pred.spore.max[match(pred.spores$year, spore.var$year)] # Module C

pred.spores <- pred.spores %>%
  mutate(pred.log.spores = annual.peak.spores*pred.spore.mod) %>% # multiply output from module B and C
  group_by(year, week) %>%
  mutate(wk.pred.log.spores = mean(pred.log.spores, na.rm = TRUE))

```

# Plots for manuscript

```{r}

####################################################################
# plot figure 3: spore density in 2014

spores2014 <- pred.spores %>%
  filter(year == 2014) %>%
  mutate(week = week(date),
         log.avg = log(spl.avg),
         log.avg = ifelse(log.avg > 0, log.avg, 0)) %>%
  na.omit() %>%
  filter(week <= 30) 

p_2014 <- spores2014 %>%
  ggplot(aes(x = week, 
             y = spl.avg)) + 
  geom_point(size = 2) + 
  xlab("Week of Year") + 
  ylab("Spores per liter") + 
  scale_y_log10() + 
  theme_bw()

p_2014 + 
  theme(axis.text = element_text(size = 14, color = "black"),
        text = element_text(size=14),
        panel.grid = element_blank())

#ggsave("figure3_spores2014.png", width = 4, height = 2, units = "in", dpi = 300)  

####################################################
# plot for figure 5A: predicted week of spore release

release <- pred.spores %>% 
  group_by(year) %>% 
  summarize(pred.release = max(pred.release), 
            obs.release = max(obs.release)) %>%
  filter(year != 2007) %>%
  filter(year != 2009)

p_release <- release %>%
  group_by(year) %>%
   ggplot(aes(y = pred.release,
              x = obs.release)) + 
   geom_point(aes(size = 4), show.legend = FALSE) + 
   geom_abline(slope = 1) + 
   xlim(10,27) + 
   ylim(10,25) +
   ylab("Predicted week of spore onset") + 
   xlab("Observed week of spore onset") + 
   theme_classic()
 
 
p_release + geom_text_repel(aes(x = obs.release, label = year), nudge_y = 0.7) + 
  theme(axis.text = element_text(size = 14, color = "black"),
        text = element_text(size=14),
        #text = element_blank(),
        panel.grid = element_blank())

#ggsave("figure5_predobs_moduleA.png", width = 4, height = 4, units = "in", dpi = 300)


################################################################
# plot for figure 5B: simulated normalized spore density (daily)

outyears <- c(2007, 2009, 2011:2013, 2016, 2017, 2018) # years not included in quadratic

temp <- pred.spores %>%
  group_by(year) %>%
  mutate(rel.LspL = lsp/max(lsp, na.rm = TRUE)) %>%
  ungroup() %>%
  filter(year %in% outyears) %>%
  filter(week <= 30) 

p_temp <- temp %>%
  ggplot(aes(x = rel.LspL,
             y = pred.spore.mod)) + 
  geom_point() + 
  xlim(0,1) +
  ylim(0,1) +
  ylab("Predicted relative density of spores") + 
  xlab("Observed relative density of spores") + 
  geom_abline(slope = 1) +
  theme_classic()

p_temp + theme(axis.text = element_text(size = 14, color = "black"),
               text = element_text(size=14),
               panel.grid = element_blank())


ggsave("figure5b_predobs_moduleB.png", width = 4, height = 4, units = "in", dpi = 300)

################################################################
# plot figure 5C: module C predictions of peak spring spore density 
#spore.var <- read.csv('modelvariables.csv', header = TRUE)
#spore.var$logSPpk <- log(spore.var$Cs.sppk)
#spore.var$logSPpk[6] <- 0
spore.var$predlog <- log(spore.var$pred1)

p_validate <- spore.var %>%
  ggplot(aes(x = logSPpk,
             y = predlog)) + 
  geom_point(aes(size = 4), show.legend = FALSE) +
  geom_abline(slope = 1) +
  xlim(0,8) + 
  ylim(0,8) +
  ylab("Predicted spring peak (ln spores/L)") + 
  xlab("Observed spring peak (ln spores/L)") + 
  theme_classic()


p_validate + geom_text_repel(aes(label = year), nudge_y = 0.4) + 
  theme(axis.text = element_text(size = 14, color = "black"),
        text = element_text(size=14),
        #text = element_blank(),
        panel.grid = element_blank())

ggsave("figure5c_predobs_moduleC.png", width = 4, height = 4, units = "in", dpi = 300)

####################################################

pred.spores <- pred.spores %>%
  filter(year > 2006, 
         week <= 30) %>%
  mutate(log.min = log(spl.min),
         log.max = log(spl.max))

p_final <- pred.spores %>%
  ggplot(aes(x = lsp,
             y = pred.log.spores)) +
  geom_point() +
  xlim(0,7) +
  ylim(0,7) +
  ylab("Predicted spore density (ln spores/L)") + 
  xlab("Observed spore density (ln spores/L)") + 
  geom_abline(slope = 1) +
  theme_classic()

p_final + theme(axis.text = element_text(size = 14, color = "black"),
                text = element_text(size=14),
                #text = element_blank(),
                panel.grid = element_blank())

ggsave("figure5d_predobs_finalmodel.png", width = 4, height = 4, units = "in", dpi = 300)


# correlation values for Figure 5
cor5A <- cor.test(release$pred.release, release$obs.release, method = "pearson")
cor5B <- cor.test(temp$rel.LspL, temp$pred.spore.mod, method = "pearson")
cor5C <- cor.test(spore.var$logSPpk, spore.var$predlog, method = "pearson")
cor5D <- cor.test(pred.spores$lsp, pred.spores$pred.log.spores, method = "pearson")


####################################################
# plot for figure 6: quadratic relationship

p_selectyrs <- spore.filt %>%
  ggplot(aes(x = temp,
             y = rel.LspL)) + 
  geom_point() + 
  stat_smooth(method = "lm", formula = y ~ x + I(x^2), se= FALSE, color = "black") + 
  xlab("Temperature") + 
  ylab("Normalized spores per liter") + 
  theme(text = element_text(size=14))

p_selectyrs + facet_wrap(~ year) + 
  theme_classic() + 
  theme(axis.line.x = element_line(color="black"),
        axis.text = element_text(size=12, color = "black"),
        strip.text.x = element_text(size = 18, angle = 0, hjust = 0), 
        strip.background = element_blank()) 

#ggsave("figure6_quadratic_selectyrs.png", width = 4, height =4, units = "in", dpi = 300, bg = "transparent")


#####################################################
# plot figure 7: model predictions of spore density  

y_lab <- expression(paste("Ln(spores/L) of", italic("  C. shasta")))

p_sporepredict <- pred.spores %>%
  ggplot(aes(x = week)) +
  geom_pointrange(aes(y = lsp,
                       ymin = log.min,
                       ymax = log.max),
                  shape=15, size = 0.5) +
  geom_point(aes(y = lsp)) +
  geom_line(aes(y=wk.pred.log.spores, col="Predicted Spore"), size = 0.5, color = "#FF6666") +
  xlab("Week of year") + 
  ylab(y_lab) + 
  theme(text = element_text(size=12))

p_sporepredict + 
  facet_wrap(~year, dir = "v", ncol = 3) + 
  theme_classic() + 
  theme(axis.text = element_text(size = 10, color = "black"),
        axis.title = element_text(size=12),
        strip.text.x = element_text(size = 12, angle = 0, hjust = 0), 
        strip.background = element_blank())

ggsave("figure7_modeloutput.png", width = 6, height = 4, units = "in", dpi = 600)

```
